# Supplementary material for: Efficient minimizer orders for large values of k using minimum decycling sets
Source: Genome Res. 2023 Jul;33(7):1154–61. doi: 10.1101/gr.277644.123 (PMC10538483; doi:10.1101/gr.277644.123)
Supplement: Supplement 1 [file Supplemental_Code.zip]

Archive with 21 entries (17 files):
- Supplemental Code/
- Supplemental Code/README.md
- Supplemental Code/results/
- Supplemental Code/results/miniception_CHM13X_full.tsv
- Supplemental Code/results/miniception_CHM13X__10r_10M.tsv
- Supplemental Code/results/miniception_ecoli_10r_full.tsv
- Supplemental Code/results/miniception_klebsiella_10r.tsv
- Supplemental Code/results/minicpetion_expected_10r_10M.tsv
- Supplemental Code/results/out_chm13x.tsv
- Supplemental Code/results/out_chm13x_full.tsv
- Supplemental Code/results/out_ecoli_full_10r.tsv
- Supplemental Code/results/out_expected.tsv
- Supplemental Code/results/out_klebsiella_full_10r.tsv
- Supplemental Code/scripts/
- Supplemental Code/scripts/all_plots.py
- Supplemental Code/scripts/convert.py
- Supplemental Code/src/
- Supplemental Code/src/big_minimizers.h
- Supplemental Code/src/minimizers.h
- Supplemental Code/src/minimizer_utils.h
- Supplemental Code/src/test_minimizers.cpp
