# Supplementary material for: Efficient minimizer orders for large values of k using minimum decycling sets
Source: Genome Res. 2023 Jul;33(7):1154–61. doi: 10.1101/gr.277644.123 (PMC10538483; doi:10.1101/gr.277644.123)
Supplement: Supplement 1 [file Supplemental_Code.zip › Supplemental Code/results/out_chm13x_full.tsv]

k	L	method	density	density_std	runtime	runtime_std
100	110	random	0.156937	0	11.215	0	0	0
100	110	decycling	0.168917	0	336.816	0	0	0
100	110	double	0.16672	0	478.614	0	0	0
100	120	random	0.096654	0	10.805	0	0	0
100	120	decycling	0.0942986	0	336.495	0	0	0
100	120	double	0.09337	0	442.344	0	0	0
100	130	random	0.0618688	0	10.471	0	0	0
100	130	decycling	0.0620114	0	336.217	0	0	0
100	130	double	0.0643026	0	440.545	0	0	0
100	140	random	0.0481317	0	10.469	0	0	0
100	140	decycling	0.0469744	0	335.958	0	0	0
100	140	double	0.0453687	0	439.752	0	0	0
100	150	random	0.040313	0	10.302	0	0	0
100	150	decycling	0.0386906	0	335.991	0	0	0
100	150	double	0.0343752	0	439.736	0	0	0
100	160	random	0.0320298	0	10.281	0	0	0
100	160	decycling	0.0317518	0	335.505	0	0	0
100	160	double	0.0275546	0	439.677	0	0	0
100	170	random	0.0286005	0	10.031	0	0	0
100	170	decycling	0.0265826	0	335.413	0	0	0
100	170	double	0.0233913	0	439.245	0	0	0
100	180	random	0.0246515	0	10.235	0	0	0
100	180	decycling	0.0228497	0	335.607	0	0	0
100	180	double	0.020021	0	440.481	0	0	0
100	190	random	0.0226662	0	10.147	0	0	0
100	190	decycling	0.0192225	0	335.852	0	0	0
100	190	double	0.0173908	0	440.059	0	0	0
100	200	random	0.0208316	0	10.057	0	0	0
100	200	decycling	0.0173639	0	335.087	0	0	0
100	200	double	0.0154306	0	439.087	0	0	0
100	210	random	0.0181833	0	10.007	0	0	0
100	210	decycling	0.0153589	0	334.965	0	0	0
100	210	double	0.0139526	0	439.14	0	0	0
100	220	random	0.0164854	0	9.802	0	0	0
100	220	decycling	0.0139062	0	336.676	0	0	0
100	220	double	0.0128425	0	439.058	0	0	0
100	230	random	0.0155567	0	9.861	0	0	0
100	230	decycling	0.0126977	0	335.118	0	0	0
100	230	double	0.0119159	0	439.095	0	0	0
100	240	random	0.0142811	0	9.969	0	0	0
100	240	decycling	0.0116881	0	335.242	0	0	0
100	240	double	0.0111533	0	439.04	0	0	0
100	250	random	0.0132757	0	10.067	0	0	0
100	250	decycling	0.0108909	0	336.101	0	0	0
100	250	double	0.0104985	0	439.655	0	0	0
100	260	random	0.0124903	0	9.836	0	0	0
100	260	decycling	0.0101877	0	335.192	0	0	0
100	260	double	0.00991471	0	439.08	0	0	0
100	270	random	0.0117238	0	9.804	0	0	0
100	270	decycling	0.00954879	0	335.214	0	0	0
100	270	double	0.00940201	0	439.361	0	0	0
100	280	random	0.0112486	0	9.694	0	0	0
100	280	decycling	0.00904591	0	334.901	0	0	0
100	280	double	0.00891529	0	439.237	0	0	0
100	290	random	0.010547	0	9.788	0	0	0
100	290	decycling	0.0085853	0	334.907	0	0	0
100	290	double	0.00851853	0	444.708	0	0	0
100	300	random	0.00994537	0	9.829	0	0	0
100	300	decycling	0.00818821	0	339.159	0	0	0
100	300	double	0.00814684	0	439.367	0	0	0
100	310	random	0.00942062	0	9.687	0	0	0
100	310	decycling	0.00786508	0	335.166	0	0	0
100	310	double	0.00784409	0	439.173	0	0	0
100	320	random	0.00925064	0	10.028	0	0	0
100	320	decycling	0.00757254	0	334.852	0	0	0
100	320	double	0.00755192	0	446.318	0	0	0
100	330	random	0.00873138	0	10.009	0	0	0
100	330	decycling	0.00731049	0	334.814	0	0	0
100	330	double	0.00729151	0	446.116	0	0	0
100	340	random	0.00823893	0	9.598	0	0	0
100	340	decycling	0.00705838	0	335.907	0	0	0
100	340	double	0.00704505	0	439.056	0	0	0
100	350	random	0.00812047	0	10.241	0	0	0
100	350	decycling	0.00681579	0	335.626	0	0	0
100	350	double	0.00680148	0	439.37	0	0	0
100	360	random	0.00770478	0	9.818	0	0	0
100	360	decycling	0.00658444	0	335.023	0	0	0
100	360	double	0.00657477	0	439.079	0	0	0
100	370	random	0.00751963	0	9.543	0	0	0
100	370	decycling	0.00638088	0	335.176	0	0	0
100	370	double	0.00637843	0	439.361	0	0	0
100	380	random	0.0072268	0	9.66	0	0	0
100	380	decycling	0.00618197	0	334.837	0	0	0
100	380	double	0.00618171	0	439.387	0	0	0
100	390	random	0.00694189	0	9.626	0	0	0
100	390	decycling	0.00600887	0	335.313	0	0	0
100	390	double	0.00600093	0	439.435	0	0	0
100	400	random	0.00669249	0	9.685	0	0	0
100	400	decycling	0.00583382	0	335.639	0	0	0
100	400	double	0.00582055	0	440.05	0	0	0
100	410	random	0.00650766	0	9.777	0	0	0
100	410	decycling	0.00567081	0	352.047	0	0	0
100	410	double	0.00566532	0	442.338	0	0	0
100	420	random	0.00627094	0	9.931	0	0	0
100	420	decycling	0.00550968	0	334.926	0	0	0
100	420	double	0.005509	0	443.087	0	0	0
100	430	random	0.0061354	0	9.656	0	0	0
100	430	decycling	0.00535701	0	335.25	0	0	0
100	430	double	0.00535916	0	439.215	0	0	0
100	440	random	0.00584222	0	9.533	0	0	0
100	440	decycling	0.00520447	0	345.819	0	0	0
100	440	double	0.0052047	0	439.196	0	0	0
100	450	random	0.00586078	0	9.56	0	0	0
100	450	decycling	0.00505918	0	335.212	0	0	0
100	450	double	0.00505943	0	439.949	0	0	0
100	460	random	0.00559626	0	9.659	0	0	0
100	460	decycling	0.00494062	0	334.947	0	0	0
100	460	double	0.00494457	0	439.664	0	0	0
100	470	random	0.00543155	0	9.463	0	0	0
100	470	decycling	0.0048248	0	335.458	0	0	0
100	470	double	0.00482706	0	439.103	0	0	0
100	480	random	0.00529208	0	9.78	0	0	0
100	480	decycling	0.00471681	0	335.271	0	0	0
100	480	double	0.00471511	0	439.91	0	0	0
100	490	random	0.00591246	0	10.03	0	0	0
100	490	decycling	0.00461547	0	334.967	0	0	0
100	490	double	0.00461098	0	439.537	0	0	0
100	500	random	0.00506056	0	9.734	0	0	0
100	500	decycling	0.00450185	0	334.9	0	0	0
100	500	double	0.00451099	0	439.172	0	0	0
50	60	random	0.177956	0	1.658	0	0	0
50	60	decycling	0.167532	0	15.497	0	0	0
50	60	double	0.163366	0	19.802	0	0	0
50	70	random	0.0911651	0	1.311	0	0	0
50	70	decycling	0.095348	0	15.167	0	0	0
50	70	double	0.0887828	0	19.791	0	0	0
50	80	random	0.0702652	0	1.29	0	0	0
50	80	decycling	0.0624115	0	15.048	0	0	0
50	80	double	0.0537839	0	19.353	0	0	0
50	90	random	0.0476389	0	1.185	0	0	0
50	90	decycling	0.0469192	0	15.021	0	0	0
50	90	double	0.0391767	0	19.249	0	0	0
50	100	random	0.0426097	0	1.219	0	0	0
50	100	decycling	0.0334796	0	14.926	0	0	0
50	100	double	0.0301938	0	19.212	0	0	0
50	110	random	0.033032	0	1.124	0	0	0
50	110	decycling	0.0269809	0	15.082	0	0	0
50	110	double	0.0252451	0	19.216	0	0	0
50	120	random	0.0279395	0	1.208	0	0	0
50	120	decycling	0.0228194	0	15.069	0	0	0
50	120	double	0.0219423	0	19.208	0	0	0
50	130	random	0.024289	0	1.084	0	0	0
50	130	decycling	0.0199494	0	14.876	0	0	0
50	130	double	0.019606	0	19.21	0	0	0
50	140	random	0.021297	0	1.258	0	0	0
50	140	decycling	0.0178977	0	14.855	0	0	0
50	140	double	0.0178016	0	19.207	0	0	0
50	150	random	0.0195349	0	1.065	0	0	0
50	150	decycling	0.0163235	0	14.871	0	0	0
50	150	double	0.0162383	0	19.201	0	0	0
50	160	random	0.0177153	0	1.056	0	0	0
50	160	decycling	0.0150459	0	14.868	0	0	0
50	160	double	0.0150249	0	19.206	0	0	0
50	170	random	0.0166674	0	1.115	0	0	0
50	170	decycling	0.0140146	0	14.89	0	0	0
50	170	double	0.0139877	0	19.214	0	0	0
50	180	random	0.0150991	0	1.107	0	0	0
50	180	decycling	0.0131171	0	14.87	0	0	0
50	180	double	0.01309	0	19.21	0	0	0
50	190	random	0.0142366	0	1.052	0	0	0
50	190	decycling	0.0122928	0	14.869	0	0	0
50	190	double	0.0122867	0	19.208	0	0	0
50	200	random	0.0137244	0	1.059	0	0	0
50	200	decycling	0.011595	0	15.058	0	0	0
50	200	double	0.0115958	0	19.207	0	0	0
50	210	random	0.0131683	0	1.064	0	0	0
50	210	decycling	0.0109868	0	15.11	0	0	0
50	210	double	0.0109527	0	19.209	0	0	0
50	220	random	0.011625	0	1.037	0	0	0
50	220	decycling	0.0103932	0	14.862	0	0	0
50	220	double	0.0103809	0	19.199	0	0	0
50	230	random	0.0111476	0	1.269	0	0	0
50	230	decycling	0.00982968	0	14.867	0	0	0
50	230	double	0.00984474	0	19.32	0	0	0
50	240	random	0.0105674	0	1.037	0	0	0
50	240	decycling	0.00939881	0	15.053	0	0	0
50	240	double	0.00938492	0	19.395	0	0	0
50	250	random	0.0101369	0	1.039	0	0	0
50	250	decycling	0.00898373	0	14.865	0	0	0
50	250	double	0.00897325	0	19.201	0	0	0
50	260	random	0.00961072	0	1.033	0	0	0
50	260	decycling	0.00861497	0	14.863	0	0	0
50	260	double	0.00859471	0	19.199	0	0	0
50	270	random	0.00928038	0	1.053	0	0	0
50	270	decycling	0.00824184	0	14.861	0	0	0
50	270	double	0.00825131	0	19.199	0	0	0
50	280	random	0.00856207	0	1.021	0	0	0
50	280	decycling	0.00791072	0	14.862	0	0	0
50	280	double	0.00792027	0	19.198	0	0	0
50	290	random	0.00910778	0	1.056	0	0	0
50	290	decycling	0.00761131	0	14.874	0	0	0
50	290	double	0.00761747	0	19.199	0	0	0
50	300	random	0.00807189	0	1.027	0	0	0
50	300	decycling	0.00734211	0	14.923	0	0	0
50	300	double	0.00734012	0	19.196	0	0	0
50	310	random	0.0078501	0	1.031	0	0	0
50	310	decycling	0.00708694	0	15.047	0	0	0
50	310	double	0.00708409	0	19.193	0	0	0
50	320	random	0.00768724	0	1.035	0	0	0
50	320	decycling	0.00683657	0	14.911	0	0	0
50	320	double	0.00685055	0	19.193	0	0	0
50	330	random	0.00752196	0	1.057	0	0	0
50	330	decycling	0.00663237	0	15.049	0	0	0
50	330	double	0.00661995	0	19.192	0	0	0
50	340	random	0.00685853	0	1.02	0	0	0
50	340	decycling	0.00643318	0	14.862	0	0	0
50	340	double	0.00641297	0	19.193	0	0	0
50	350	random	0.00704276	0	1.038	0	0	0
50	350	decycling	0.00620134	0	14.858	0	0	0
50	350	double	0.00621512	0	19.245	0	0	0
20	30	random	0.172777	0	1.641	0	0	0
20	30	decycling	0.164625	0	7.045	0	0	0
20	30	double	0.147377	0	8.78	0	0	0
20	40	random	0.0920737	0	1.28	0	0	0
20	40	decycling	0.0792514	0	6.467	0	0	0
20	40	double	0.072404	0	8.453	0	0	0
20	50	random	0.0625482	0	1.202	0	0	0
20	50	decycling	0.0516451	0	6.399	0	0	0
20	50	double	0.0507066	0	8.407	0	0	0
20	60	random	0.0522868	0	1.223	0	0	0
20	60	decycling	0.0403383	0	6.381	0	0	0
20	60	double	0.0400067	0	8.399	0	0	0
20	70	random	0.0402163	0	1.155	0	0	0
20	70	decycling	0.0334871	0	6.356	0	0	0
20	70	double	0.0334785	0	8.372	0	0	0
20	80	random	0.0320468	0	1.113	0	0	0
20	80	decycling	0.0288597	0	6.424	0	0	0
20	80	double	0.0288139	0	8.365	0	0	0
20	90	random	0.0280697	0	1.104	0	0	0
20	90	decycling	0.025187	0	6.515	0	0	0
20	90	double	0.0252038	0	8.652	0	0	0
20	100	random	0.0246831	0	1.09	0	0	0
20	100	decycling	0.0223335	0	6.416	0	0	0
20	100	double	0.0223159	0	8.351	0	0	0
20	110	random	0.022042	0	1.084	0	0	0
20	110	decycling	0.0201401	0	6.318	0	0	0
20	110	double	0.0201444	0	8.344	0	0	0
20	120	random	0.0192265	0	1.062	0	0	0
20	120	decycling	0.0182648	0	6.317	0	0	0
20	120	double	0.0182951	0	8.339	0	0	0
20	130	random	0.0185297	0	1.07	0	0	0
20	130	decycling	0.0167167	0	6.372	0	0	0
20	130	double	0.0168723	0	8.525	0	0	0
20	140	random	0.0169517	0	1.064	0	0	0
20	140	decycling	0.0155617	0	6.328	0	0	0
20	140	double	0.0155414	0	8.333	0	0	0
20	150	random	0.0157685	0	1.065	0	0	0
20	150	decycling	0.0144007	0	6.317	0	0	0
20	150	double	0.0144915	0	8.326	0	0	0
20	160	random	0.0141421	0	1.052	0	0	0
20	160	decycling	0.0134119	0	6.297	0	0	0
20	160	double	0.0134087	0	8.425	0	0	0
20	170	random	0.0134031	0	1.05	0	0	0
20	170	decycling	0.0126012	0	6.311	0	0	0
20	170	double	0.0125472	0	8.325	0	0	0
20	180	random	0.0141745	0	1.105	0	0	0
20	180	decycling	0.0119116	0	6.493	0	0	0
20	180	double	0.0118925	0	8.326	0	0	0
20	190	random	0.011682	0	1.045	0	0	0
20	190	decycling	0.0111372	0	6.311	0	0	0
20	190	double	0.0112242	0	8.325	0	0	0
20	200	random	0.0110833	0	1.042	0	0	0
20	200	decycling	0.0106234	0	6.327	0	0	0
20	200	double	0.0106325	0	8.324	0	0	0
20	210	random	0.0106792	0	1.045	0	0	0
20	210	decycling	0.0101297	0	6.302	0	0	0
20	210	double	0.0101334	0	8.368	0	0	0
20	220	random	0.0099507	0	1.033	0	0	0
20	220	decycling	0.00963952	0	6.481	0	0	0
20	220	double	0.00966178	0	8.504	0	0	0
20	230	random	0.00965115	0	1.104	0	0	0
20	230	decycling	0.00913718	0	6.298	0	0	0
20	230	double	0.00922372	0	8.317	0	0	0
20	240	random	0.00920365	0	1.036	0	0	0
20	240	decycling	0.00883562	0	6.316	0	0	0
20	240	double	0.00873775	0	8.504	0	0	0
20	250	random	0.0086205	0	1.051	0	0	0
20	250	decycling	0.00837207	0	6.293	0	0	0
20	250	double	0.00845586	0	8.318	0	0	0
11	20	random	0.178364	0	1.507	0	0	0
11	20	decycling	0.166783	0	4.905	0	0	0
11	20	double	0.149132	0	5.591	0	0	0
11	20	decycling_set	0.161098	0	2.15	0	0	0
11	20	docks	0.164222	0	2.396	0	0	0
11	30	random	0.0997993	0	1.335	0	0	0
11	30	decycling	0.080673	0	4.593	0	0	0
11	30	double	0.0801578	0	5.657	0	0	0
11	30	decycling_set	0.0811085	0	1.942	0	0	0
11	30	docks	0.0887924	0	2.147	0	0	0
11	40	random	0.0635181	0	1.189	0	0	0
11	40	decycling	0.0576661	0	4.721	0	0	0
11	40	double	0.0572689	0	5.408	0	0	0
11	40	decycling_set	0.057679	0	1.95	0	0	0
11	40	docks	0.0590191	0	2.044	0	0	0
11	50	random	0.0518225	0	1.192	0	0	0
11	50	decycling	0.0448445	0	4.682	0	0	0
11	50	double	0.0446472	0	5.372	0	0	0
11	50	decycling_set	0.0449784	0	1.899	0	0	0
11	50	docks	0.0460296	0	2.037	0	0	0
11	60	random	0.0418524	0	1.204	0	0	0
11	60	decycling	0.0365814	0	4.472	0	0	0
11	60	double	0.0369806	0	5.357	0	0	0
11	60	decycling_set	0.036852	0	1.89	0	0	0
11	60	docks	0.0372485	0	1.954	0	0	0
11	70	random	0.0327222	0	1.124	0	0	0
11	70	decycling	0.0312188	0	4.454	0	0	0
11	70	double	0.0311389	0	5.329	0	0	0
11	70	decycling_set	0.0312501	0	1.897	0	0	0
11	70	docks	0.0319522	0	1.916	0	0	0
11	80	random	0.0277065	0	1.102	0	0	0
11	80	decycling	0.026952	0	4.622	0	0	0
11	80	double	0.0271311	0	5.503	0	0	0
11	80	decycling_set	0.0269075	0	1.916	0	0	0
11	80	docks	0.0270189	0	2.122	0	0	0
11	90	random	0.0251226	0	1.094	0	0	0
11	90	decycling	0.0243508	0	4.435	0	0	0
11	90	double	0.0236852	0	5.308	0	0	0
11	90	decycling_set	0.0237754	0	1.864	0	0	0
11	90	docks	0.0237793	0	1.888	0	0	0
11	100	random	0.0227108	0	1.092	0	0	0
11	100	decycling	0.0215513	0	4.417	0	0	0
11	100	double	0.0212583	0	5.477	0	0	0
11	100	decycling_set	0.0212282	0	1.833	0	0	0
11	100	docks	0.021455	0	2.198	0	0	0
11	110	random	0.019513	0	1.205	0	0	0
11	110	decycling	0.0192168	0	4.588	0	0	0
11	110	double	0.0192346	0	5.27	0	0	0
11	110	decycling_set	0.0191789	0	1.851	0	0	0
11	110	docks	0.0192737	0	2.1	0	0	0
11	120	random	0.0180856	0	1.067	0	0	0
11	120	decycling	0.017542	0	4.42	0	0	0
11	120	double	0.0180849	0	5.297	0	0	0
11	120	decycling_set	0.0178963	0	1.858	0	0	0
11	120	docks	0.0181156	0	1.826	0	0	0
11	130	random	0.0168301	0	1.062	0	0	0
11	130	decycling	0.0162861	0	4.392	0	0	0
11	130	double	0.0162223	0	5.279	0	0	0
11	130	decycling_set	0.0163369	0	1.831	0	0	0
11	130	docks	0.0161682	0	1.843	0	0	0
11	140	random	0.0157761	0	1.066	0	0	0
11	140	decycling	0.0149281	0	4.386	0	0	0
11	140	double	0.014972	0	5.271	0	0	0
11	140	decycling_set	0.0149387	0	1.813	0	0	0
11	140	docks	0.0153179	0	2.078	0	0	0
11	150	random	0.0144128	0	1.063	0	0	0
11	150	decycling	0.014069	0	4.428	0	0	0
11	150	double	0.0139797	0	5.238	0	0	0
11	150	decycling_set	0.0141426	0	2.054	0	0	0
11	150	docks	0.0150657	0	1.877	0	0	0
11	160	random	0.0134486	0	1.055	0	0	0
11	160	decycling	0.0132661	0	4.485	0	0	0
11	160	double	0.0130484	0	5.453	0	0	0
11	160	decycling_set	0.0135607	0	1.913	0	0	0
11	160	docks	0.0134433	0	1.841	0	0	0
11	170	random	0.0128662	0	1.057	0	0	0
11	170	decycling	0.0123219	0	4.476	0	0	0
11	170	double	0.0125337	0	5.254	0	0	0
11	170	decycling_set	0.0123266	0	1.831	0	0	0
11	170	docks	0.0124446	0	1.848	0	0	0
11	180	random	0.0121206	0	1.106	0	0	0
11	180	decycling	0.0115277	0	4.461	0	0	0
11	180	double	0.0115239	0	5.264	0	0	0
11	180	decycling_set	0.0116155	0	1.843	0	0	0
11	180	docks	0.0121907	0	1.835	0	0	0
11	190	random	0.011172	0	1.043	0	0	0
11	190	decycling	0.0113491	0	4.624	0	0	0
11	190	double	0.0111273	0	5.241	0	0	0
11	190	decycling_set	0.0109145	0	1.83	0	0	0
11	190	docks	0.0117527	0	1.861	0	0	0
11	200	random	0.0106037	0	1.038	0	0	0
11	200	decycling	0.0104276	0	4.45	0	0	0
11	200	double	0.0103855	0	5.265	0	0	0
11	200	decycling_set	0.0103866	0	1.821	0	0	0
11	200	docks	0.0106105	0	1.856	0	0	0
11	15	random	0.378026	0	2.181	0	0	0
11	15	decycling	0.328004	0	5.273	0	0	0
11	15	double	0.310619	0	6	0	0	0
11	15	decycling_set	0.354661	0	2.727	0	0	0
7	100	random	0.0231856	0	1.107	0	0	0
7	100	decycling	0.0208861	0	3.83	0	0	0
7	100	double	0.0211652	0	4.129	0	0	0
7	100	decycling_set	0.0211224	0	1.545	0	0	0
7	100	docks	0.0210178	0	1.635	0	0	0
8	100	random	0.0208688	0	1.073	0	0	0
8	100	decycling	0.0224571	0	4.102	0	0	0
8	100	double	0.0209635	0	4.462	0	0	0
8	100	decycling_set	0.0216081	0	1.514	0	0	0
8	100	docks	0.021245	0	1.545	0	0	0
9	100	random	0.0215452	0	1.08	0	0	0
9	100	decycling	0.0212538	0	4.098	0	0	0
9	100	double	0.0211076	0	4.698	0	0	0
9	100	decycling_set	0.0210377	0	1.482	0	0	0
9	100	docks	0.0212603	0	1.498	0	0	0
10	100	random	0.0216203	0	1.084	0	0	0
10	100	decycling	0.0215962	0	4.395	0	0	0
10	100	double	0.0217101	0	5.016	0	0	0
10	100	decycling_set	0.0214115	0	1.496	0	0	0
10	100	docks	0.0212515	0	1.538	0	0	0
11	100	random	0.0223865	0	1.086	0	0	0
11	100	decycling	0.0212785	0	4.411	0	0	0
11	100	double	0.0211748	0	5.373	0	0	0
11	100	decycling_set	0.0213465	0	1.853	0	0	0
11	100	docks	0.021173	0	1.827	0	0	0
12	100	random	0.0248754	0	1.132	0	0	0
12	100	decycling	0.0213845	0	4.859	0	0	0
12	100	double	0.0215878	0	5.661	0	0	0
12	100	decycling_set	0.0213697	0	2.099	0	0	0
13	100	random	0.0229267	0	1.088	0	0	0
13	100	decycling	0.0214245	0	4.812	0	0	0
13	100	double	0.0214717	0	6.794	0	0	0
13	100	decycling_set	0.0215153	0	2.223	0	0	0
14	100	random	0.0235859	0	1.284	0	0	0
14	100	decycling	0.0216824	0	5.044	0	0	0
14	100	double	0.021756	0	6.285	0	0	0
14	100	decycling_set	0.0261641	0	2.639	0	0	0
15	100	random	0.0239561	0	1.097	0	0	0
15	100	decycling	0.0218688	0	5.232	0	0	0
15	100	double	0.0220817	0	6.626	0	0	0
15	100	decycling_set	0.0227775	0	4.025	0	0	0
5	100	random	0.0209563	0	1.102	0	0	0
5	100	decycling	0.0212389	0	3.692	0	0	0
5	100	double	0.0226719	0	4.204	0	0	0
5	100	decycling_set	0.0211296	0	1.672	0	0	0
6	100	random	0.0209179	0	1.082	0	0	0
6	100	decycling	0.0232856	0	4.153	0	0	0
6	100	double	0.020992	0	4.117	0	0	0
6	100	decycling_set	0.021476	0	1.628	0	0	0
11	15	Miniception	0.2991638414	0	412.0179638863	0
11	20	Miniception	0.1688274925	0	408.1366541386	0
11	30	Miniception	0.0916596544	0	396.1776106358	0
11	40	Miniception	0.0650977056	0	392.5730164051	0
11	50	Miniception	0.0500483487	0	397.3684117794	0
11	60	Miniception	0.0386625689	0	391.5189344883	0
11	70	Miniception	0.0318028669	0	391.2400872707	0
11	80	Miniception	0.0279219224	0	394.0127253532	0
11	90	Miniception	0.024266267	0	395.6432409287	0
11	100	Miniception	0.021775816	0	394.19069767	0
11	110	Miniception	0.0196630596	0	392.6065969467	0
11	120	Miniception	0.0181312134	0	395.3125374317	0
11	130	Miniception	0.0166438377	0	395.2478523254	0
11	140	Miniception	0.0152485665	0	393.7604050636	0
11	150	Miniception	0.0142374334	0	397.4342544079	0
11	160	Miniception	0.0135415546	0	395.4950242043	0
11	170	Miniception	0.0125507055	0	391.5959105492	0
11	180	Miniception	0.0117348212	0	395.6846404076	0
11	190	Miniception	0.0111611843	0	391.0361719131	0
11	200	Miniception	0.0107639968	0	392.3145289421	0
20	30	Miniception	0.1598036948	0	402.094230175	0
20	40	Miniception	0.0853017089	0	393.4502863884	0
20	50	Miniception	0.0577810694	0	391.6987559795	0
20	60	Miniception	0.0447806408	0	390.5238115788	0
20	70	Miniception	0.0361898241	0	391.3990135193	0
20	80	Miniception	0.0332948925	0	389.9250576496	0
20	90	Miniception	0.0269356192	0	389.9124572277	0
20	100	Miniception	0.0237475519	0	391.6084725857	0
20	110	Miniception	0.0213581448	0	391.3115348816	0
20	120	Miniception	0.0190555394	0	389.427795887	0
20	130	Miniception	0.0174067604	0	389.2534091473	0
20	140	Miniception	0.0163207794	0	391.1706907749	0
20	150	Miniception	0.0152623429	0	389.3197577	0
20	160	Miniception	0.0147723442	0	390.49077034	0
20	170	Miniception	0.0134621827	0	389.8888003826	0
20	180	Miniception	0.0120422841	0	389.4998188019	0
20	190	Miniception	0.0114751816	0	390.3590910435	0
20	200	Miniception	0.0109832317	0	389.9916346073	0
20	210	Miniception	0.0103467138	0	391.881500721	0
20	220	Miniception	0.0099714892	0	390.2039525509	0
20	230	Miniception	0.0093118998	0	390.2191641331	0
20	240	Miniception	0.0089149067	0	389.1590454578	0
20	250	Miniception	0.0084586823	0	391.9426624775	0
50	60	Miniception	0.162924174	0	416.8563742638	0
50	70	Miniception	0.0791489275	0	407.131197691	0
50	80	Miniception	0.0587372352	0	401.9460842609	0
50	90	Miniception	0.040875161	0	387.3865396976	0
50	100	Miniception	0.0347375517	0	384.7623276711	0
50	110	Miniception	0.0303386157	0	384.6152515411	0
50	120	Miniception	0.0259125113	0	383.4181475639	0
50	130	Miniception	0.0232990852	0	385.0629687309	0
50	140	Miniception	0.0205636116	0	383.6081094742	0
50	150	Miniception	0.0183966278	0	383.9120213985	0
50	160	Miniception	0.0193092194	0	384.3646059036	0
50	170	Miniception	0.0164463826	0	383.9033491611	0
50	180	Miniception	0.0147356103	0	383.509636879	0
50	190	Miniception	0.0132944551	0	383.8795053959	0
50	200	Miniception	0.0127596357	0	383.1999604702	0
50	210	Miniception	0.0117321533	0	382.9591329098	0
50	220	Miniception	0.0110425819	0	382.8897161484	0
50	230	Miniception	0.0105671949	0	383.2862443924	0
50	240	Miniception	0.0104644978	0	383.0440824032	0
50	250	Miniception	0.0098356357	0	383.3629472256	0
50	260	Miniception	0.0091203998	0	386.7059829235	0
50	270	Miniception	0.0089258705	0	386.7079854012	0
50	280	Miniception	0.0088365535	0	386.402466774	0
50	290	Miniception	0.0080032827	0	386.4009633064	0
50	300	Miniception	0.0078131487	0	386.5393605232	0
50	310	Miniception	0.0072768513	0	386.3692479134	0
50	320	Miniception	0.0071907497	0	385.9319961071	0
50	330	Miniception	0.0070646895	0	387.0626072884	0
50	340	Miniception	0.0066583289	0	386.2594301701	0
50	350	Miniception	0.0063518974	0	387.0875051022	0
100	110	Miniception	0.136889679	0	421.6995418072	0
100	120	Miniception	0.0892303727	0	413.4258935452	0
100	130	Miniception	0.0515496463	0	406.8182079792	0
100	140	Miniception	0.0409911152	0	403.5212144852	0
100	150	Miniception	0.032860687	0	402.6949658394	0
100	160	Miniception	0.0286142134	0	400.7580342293	0
100	170	Miniception	0.0236708104	0	402.2085633278	0
100	180	Miniception	0.0206650058	0	401.8541162014	0
100	190	Miniception	0.0191490022	0	385.8437137604	0
100	200	Miniception	0.0180043792	0	384.3446440697	0
100	210	Miniception	0.0164069608	0	383.5391464233	0
100	220	Miniception	0.016276836	0	384.8260297775	0
100	230	Miniception	0.0152928449	0	383.877964735	0
100	240	Miniception	0.0133447059	0	383.998752594	0
100	250	Miniception	0.0127799498	0	383.4628548622	0
100	260	Miniception	0.0115442854	0	387.4102289677	0
100	270	Miniception	0.0110947054	0	386.9733228683	0
100	280	Miniception	0.0106886106	0	387.3050391674	0
100	290	Miniception	0.010379359	0	386.1958117485	0
100	300	Miniception	0.0093910051	0	386.998888731	0
100	310	Miniception	0.0096403706	0	387.0510222912	0
100	320	Miniception	0.0084788994	0	386.1207790375	0
100	330	Miniception	0.0082317056	0	385.5664556026	0
100	340	Miniception	0.0078155692	0	386.3756146431	0
100	350	Miniception	0.0075523634	0	386.649138689	0
100	360	Miniception	0.007160057	0	387.0665614605	0
100	370	Miniception	0.0069639784	0	386.1477963924	0
100	380	Miniception	0.0068395971	0	386.6778883934	0
100	390	Miniception	0.0064919038	0	386.4418964386	0
100	400	Miniception	0.0062971346	0	386.898263216	0
100	410	Miniception	0.0060966802	0	386.2211959362	0
100	420	Miniception	0.0063109814	0	386.7260220051	0
100	430	Miniception	0.0058719032	0	386.2710363865	0
100	440	Miniception	0.0056154458	0	386.6597743034	0
100	450	Miniception	0.0056004515	0	386.3453445435	0
100	460	Miniception	0.0054808025	0	387.069160223	0
100	470	Miniception	0.0051629486	0	385.3576107025	0
100	480	Miniception	0.0056930552	0	387.0953471661	0
100	490	Miniception	0.0054181419	0	386.5066437721	0
100	500	Miniception	0.0048557585	0	389.2078905106	0
5	100	Miniception	0.0209805714	0	484.4599778652	0
6	100	Miniception	0.0206955132	0	450.3140609264	0
7	100	Miniception	0.0223212012	0	427.99249506	0
8	100	Miniception	0.0210390058	0	411.5464737415	0
9	100	Miniception	0.0217104066	0	406.2273797989	0
10	100	Miniception	0.0225048466	0	401.0807888508	0
11	100	Miniception	0.0223282484	0	391.7010741234	0
12	100	Miniception	0.0216649641	0	389.7524278164	0
13	100	Miniception	0.0225267323	0	385.378980875	0
14	100	Miniception	0.0230580315	0	389.0442957878	0
15	100	Miniception	0.0227280361	0	392.0476517677	0
7	100	pasha	0.0209776	0	1.539	0	0	0
8	100	pasha	0.0209635	0	1.507	0	0	0
9	100	pasha	0.0210953	0	1.496	0	0	0
10	100	pasha	0.0219269	0	1.528	0	0	0
11	100	pasha	0.0220679	0	1.894	0	0	0
12	100	pasha	0.0214966	0	2.339	0	0	0
13	100	pasha	0.0223288	0	2.261	0	0	0
