# Supplementary material for: Efficient minimizer orders for large values of k using minimum decycling sets
Source: Genome Res. 2023 Jul;33(7):1154–61. doi: 10.1101/gr.277644.123 (PMC10538483; doi:10.1101/gr.277644.123)
Supplement: Supplement 1 [file Supplemental_Code.zip › Supplemental Code/results/out_ecoli_full_10r.tsv]

k	L	method	density	density_std	runtime	runtime_std
11	20	random	0.184691	0.0113348	0.043	0.00275681	0	0
11	20	decycling	0.160214	0.00310418	0.1476	0.00245764	0	0
11	20	double	0.147633	7.95375E-05	0.1702	0.00536284	0	0
11	20	decycling_set	0.161956	0.00277493	0.0619	0.00113578	0	0
11	20	pasha	0.162469	0.000945413	0.0749	0.00583866	0	0
11	20	docks	0.159629	0.000600376	0.0726	0.0065909	0	0
11	30	random	0.0974307	0.00499982	0.0373	0.00100499	0	0
11	30	decycling	0.0799942	0.000321764	0.1429	0.00144568	0	0
11	30	double	0.0794378	0.000189478	0.168	0.00343511	0	0
11	30	decycling_set	0.0798373	0.000314595	0.0589	0.000830662	0	0
11	30	pasha	0.0866262	0.00213802	0.0681	0.00504876	0	0
11	30	docks	0.0856599	0.00164021	0.0669	0.00478435	0	0
11	40	random	0.0654149	0.00310578	0.0349	0.000943398	0	0
11	40	decycling	0.0568648	0.000116592	0.1419	0.00181384	0	0
11	40	double	0.0568531	5.60326E-05	0.1666	0.00287054	0	0
11	40	decycling_set	0.0568801	0.000106419	0.0592	0.0006	0	0
11	40	pasha	0.0603632	0.00076152	0.0633	0.000640312	0	0
11	40	docks	0.0590495	0.000488759	0.0632	0.0006	0	0
11	50	random	0.0476332	0.000648646	0.0343	0.000640312	0	0
11	50	decycling	0.0442919	0.000114321	0.1418	0.001249	0	0
11	50	double	0.0442508	8.06602E-05	0.1672	0.00267582	0	0
11	50	decycling_set	0.0442181	6.12107E-05	0.0601	0.0007	0	0
11	50	pasha	0.0459052	0.000507622	0.0628	0.00274955	0	0
11	50	docks	0.0456436	0.000418767	0.0622	0.0006	0	0
11	60	random	0.0398642	0.00142635	0.034	0.000632456	0	0
11	60	decycling	0.0362203	7.04475E-05	0.1407	0.00126886	0	0
11	60	double	0.0362474	0.00009995	0.1659	0.00238537	0	0
11	60	decycling_set	0.0362269	0.000108617	0.0597	0.000458258	0	0
11	60	pasha	0.0373931	0.000498247	0.0621	0.000538516	0	0
11	60	docks	0.0369103	0.000252694	0.0611	0.0003	0	0
11	70	random	0.0330116	0.00129784	0.0336	0.000489898	0	0
11	70	decycling	0.030681	6.83249E-05	0.1406	0.00185472	0	0
11	70	double	0.0306651	6.47881E-05	0.1648	0.00208806	0	0
11	70	decycling_set	0.0306802	6.57181E-05	0.0593	0.000458258	0	0
11	70	pasha	0.0315629	0.000409916	0.0591	0.0003	0	0
11	70	docks	0.0312552	0.000320935	0.0641	0.00186815	0	0
11	80	random	0.0278648	0.000336716	0.0331	0.0003	0	0
11	80	decycling	0.0265946	6.49036E-05	0.14	0.00178885	0	0
11	80	double	0.0266073	7.64224E-05	0.1647	0.00184662	0	0
11	80	decycling_set	0.0265618	4.17858E-05	0.0575	0.0005	0	0
11	80	pasha	0.0270562	0.000188904	0.0601	0.0003	0	0
11	80	docks	0.0268942	0.000104716	0.0599	0.0003	0	0
11	90	random	0.0246752	0.000602224	0.0332	0.0004	0	0
11	90	decycling	0.0234656	7.13156E-05	0.1397	0.00118743	0	0
11	90	double	0.0234452	0.000026506	0.1647	0.00179165	0	0
11	90	decycling_set	0.0234712	7.66535E-05	0.0588	0.0006	0	0
11	90	pasha	0.0237664	0.000195053	0.0583	0.000458258	0	0
11	90	docks	0.0237137	0.000119738	0.06	0.000447214	0	0
11	100	random	0.0217782	0.000223252	0.0321	0.0003	0	0
11	100	decycling	0.0209793	2.62876E-05	0.1426	0.00872009	0	0
11	100	double	0.0209987	5.22629E-05	0.1642	0.0004	0	0
11	100	decycling_set	0.0209802	3.78403E-05	0.0582	0.00263818	0	0
11	100	pasha	0.0213209	0.000196542	0.0601	0.0003	0	0
11	100	docks	0.0212285	9.98756E-05	0.0589	0.0003	0	0
11	110	random	0.019841	0.0010102	0.0322	0.0006	0	0
11	110	decycling	0.0190001	6.59102E-05	0.1394	0.00195959	0	0
11	110	double	0.0190189	5.82018E-05	0.1637	0.00148661	0	0
11	110	decycling_set	0.0190353	2.84161E-05	0.0583	0.000458258	0	0
11	110	pasha	0.0192566	0.000151822	0.0591	0.0003	0	0
11	110	docks	0.0191334	7.57415E-05	0.0576	0.000489898	0	0
11	120	random	0.0180975	0.000471427	0.0335	0.00067082	0	0
11	120	decycling	0.0173548	4.06479E-05	0.1396	0.0012	0	0
11	120	double	0.0173394	4.40561E-05	0.1661	0.00157797	0	0
11	120	decycling_set	0.0173532	0.000043445	0.0599	0.00113578	0	0
11	120	pasha	0.0176037	0.000106129	0.0583	0.0009	0	0
11	120	docks	0.0174699	7.23848E-05	0.059	1.38778E-17	0	0
11	130	random	0.0167579	0.000414832	0.0321	0.0003	0	0
11	130	decycling	0.0159506	4.69426E-05	0.1389	0.00122066	0	0
11	130	double	0.0159934	6.50979E-05	0.1632	0.0004	0	0
11	130	decycling_set	0.0159925	3.47431E-05	0.0588	0.0004	0	0
11	130	pasha	0.0161339	0.000106309	0.0585	0.000921954	0	0
11	130	docks	0.0160536	7.33878E-05	0.0591	0.000538516	0	0
11	140	random	0.0154062	0.00049844	0.0322	0.0004	0	0
11	140	decycling	0.0147655	2.09164E-05	0.1391	0.0017	0	0
11	140	double	0.0147892	3.95249E-05	0.1636	0.00149666	0	0
11	140	decycling_set	0.0147817	3.46403E-05	0.058	6.93889E-18	0	0
11	140	pasha	0.014922	0.000102826	0.057	6.93889E-18	0	0
11	140	docks	0.0148339	0.000052971	0.0582	0.0004	0	0
11	150	random	0.0140937	0.000120302	0.0318	0.0004	0	0
11	150	decycling	0.0137606	4.70221E-05	0.1389	0.00113578	0	0
11	150	double	0.0137865	4.33983E-05	0.1637	0.00148661	0	0
11	150	decycling_set	0.0137574	3.75757E-05	0.0579	0.0003	0	0
11	150	pasha	0.0138623	4.73634E-05	0.0584	0.000489898	0	0
11	150	docks	0.0137988	3.03716E-05	0.0579	0.0003	0	0
11	160	random	0.0131805	7.17573E-05	0.0318	0.0006	0	0
11	160	decycling	0.012887	3.21639E-05	0.1385	0.000921954	0	0
11	160	double	0.0128851	3.52413E-05	0.1636	0.00149666	0	0
11	160	decycling_set	0.0129117	5.05058E-05	0.0573	0.000458258	0	0
11	160	pasha	0.0129469	4.47579E-05	0.0598	0.000748331	0	0
11	160	docks	0.0129394	5.02849E-05	0.0577	0.000458258	0	0
11	170	random	0.0123678	8.31756E-05	0.0312	0.0004	0	0
11	170	decycling	0.0121101	3.11629E-05	0.1385	0.00120416	0	0
11	170	double	0.0121083	1.55397E-05	0.1653	0.00161555	0	0
11	170	decycling_set	0.0121081	3.06569E-05	0.0595	0.000806226	0	0
11	170	pasha	0.0121858	5.29139E-05	0.0581	0.0003	0	0
11	170	docks	0.0121261	2.31258E-05	0.058	6.93889E-18	0	0
11	180	random	0.0118786	0.000610408	0.0314	0.000916515	0	0
11	180	decycling	0.0114282	3.18248E-05	0.1382	0.0006	0	0
11	180	double	0.0114171	2.59997E-05	0.1636	0.00162481	0	0
11	180	decycling_set	0.011437	0.000023569	0.0587	0.000640312	0	0
11	180	pasha	0.0114726	0.000069053	0.0581	0.0003	0	0
11	180	docks	0.0114609	2.25024E-05	0.0582	0.0004	0	0
11	190	random	0.0110274	0.000096159	0.0311	0.0003	0	0
11	190	decycling	0.0108238	2.83018E-05	0.1398	0.000979796	0	0
11	190	double	0.0108027	3.26797E-05	0.1635	0.0015	0	0
11	190	decycling_set	0.0108037	3.08214E-05	0.058	6.93889E-18	0	0
11	190	pasha	0.010839	3.38584E-05	0.0596	0.000489898	0	0
11	190	docks	0.0108177	1.90694E-05	0.0574	0.000916515	0	0
11	200	random	0.0105149	0.000149001	0.0311	0.0003	0	0
11	200	decycling	0.0102639	0.00003971	0.1386	0.0012	0	0
11	200	double	0.010247	2.07387E-05	0.1634	0.0012	0	0
11	200	decycling_set	0.0102423	2.55336E-05	0.0579	0.0003	0	0
11	200	pasha	0.0102847	2.02079E-05	0.0585	0.00253969	0	0
11	200	docks	0.0102641	1.93633E-05	0.0581	0.0003	0	0
11	15	random	0.334432	0.0140839	0.0521	0.0035623	0	0
11	15	decycling	0.336247	0.0159892	0.1601	0.00947048	0	0
11	15	double	0.308202	0.00150871	0.1778	0.0107685	0	0
11	15	decycling_set	0.332623	0.0112872	0.0808	0.0106752	0	0
7	100	random	0.0211397	0.000544976	0.0322	0.0004	0	0
7	100	decycling	0.0205498	7.92737E-05	0.1195	0.0010247	0	0
7	100	double	0.0205909	0.000102771	0.1246	0.00149666	0	0
7	100	decycling_set	0.0206223	0.000170977	0.0462	0.0004	0	0
7	100	pasha	0.0206091	0.00011789	0.0464	0.000663325	0	0
7	100	docks	0.0206454	0.000191364	0.0478	0.00193907	0	0
8	100	random	0.0212958	0.000432556	0.0322	0.0004	0	0
8	100	decycling	0.020732	9.82731E-05	0.1264	0.000489898	0	0
8	100	double	0.0207011	0.00013365	0.134	0.000447214	0	0
8	100	decycling_set	0.0206634	7.27017E-05	0.045	6.93889E-18	0	0
8	100	pasha	0.0207683	0.000126651	0.0452	0.0004	0	0
8	100	docks	0.0207216	5.38702E-05	0.048	0.00109545	0	0
9	100	random	0.0216561	0.000720029	0.0323	0.000458258	0	0
9	100	decycling	0.0207665	7.50676E-05	0.1281	0.0003	0	0
9	100	double	0.0207562	7.54778E-05	0.1413	0.000640312	0	0
9	100	decycling_set	0.0207565	8.96926E-05	0.0473	0.00141774	0	0
9	100	pasha	0.0208915	7.51406E-05	0.045	6.93889E-18	0	0
9	100	docks	0.0208679	9.43922E-05	0.045	6.93889E-18	0	0
10	100	random	0.0217626	0.00054109	0.0323	0.000458258	0	0
10	100	decycling	0.0208634	4.21344E-05	0.1359	0.000538516	0	0
10	100	double	0.0208871	4.30108E-05	0.1524	0.000663325	0	0
10	100	decycling_set	0.0208857	6.78041E-05	0.0453	0.0009	0	0
10	100	pasha	0.0210504	0.000088621	0.0465	0.000806226	0	0
10	100	docks	0.0210581	0.000126578	0.0457	0.000640312	0	0
11	100	random	0.0217176	0.000230211	0.0321	0.0003	0	0
11	100	decycling	0.0209982	7.27331E-05	0.1391	0.0003	0	0
11	100	double	0.0210133	6.79424E-05	0.1634	0.00128062	0	0
11	100	decycling_set	0.0209891	3.14937E-05	0.0584	0.000916515	0	0
11	100	pasha	0.0213253	0.000168004	0.0591	0.0003	0	0
11	100	docks	0.0211281	8.69403E-05	0.0577	0.000458258	0	0
12	100	random	0.0221849	0.000602951	0.0323	0.000458258	0	0
12	100	decycling	0.0211297	4.84315E-05	0.1471	0.0003	0	0
12	100	double	0.0211417	4.07342E-05	0.1751	0.000538516	0	0
12	100	decycling_set	0.0210663	0.000024415	0.0656	0.00128062	0	0
12	100	pasha	0.0214007	9.75584E-05	0.0662	0.0004	0	0
13	100	random	0.0227086	0.00119101	0.0324	0.000663325	0	0
13	100	decycling	0.0212545	3.78108E-05	0.1512	0.0004	0	0
13	100	double	0.0212585	4.78387E-05	0.1853	0.000458258	0	0
13	100	decycling_set	0.0212626	4.46466E-05	0.0707	0.00100499	0	0
13	100	pasha	0.0216584	0.000198831	0.0711	0.00175784	0	0
14	100	random	0.0226309	0.000371852	0.0322	0.0004	0	0
14	100	decycling	0.0214111	0.000034258	0.1584	0.000663325	0	0
14	100	double	0.0213995	0.000033901	0.1962	0.0004	0	0
14	100	decycling_set	0.0225341	0.000107325	0.0732	0.00177764	0	0
15	100	random	0.0230466	0.000563386	0.0325	0.0005	0	0
15	100	decycling	0.0215142	3.25343E-05	0.1653	0.00118743	0	0
15	100	double	0.021512	4.02429E-05	0.2082	0.0004	0	0
15	100	decycling_set	0.0232501	0.000901024	0.1607	0.00424382	0	0
5	100	random	0.0206123	0.000515993	0.0327	0.000458258	0	0
5	100	decycling	0.0206713	0.000299238	0.1146	0.00128062	0	0
5	100	double	0.020683	0.000358578	0.115	0.00118322	0	0
5	100	decycling_set	0.0206021	0.000274893	0.0516	0.000663325	0	0
6	100	random	0.0210205	0.00105262	0.0325	0.000921954	0	0
6	100	decycling	0.0206778	0.00032964	0.1302	0.0004	0	0
6	100	double	0.0208239	0.000304413	0.1299	0.00197231	0	0
6	100	decycling_set	0.0207292	0.000281219	0.0482	0.0004	0	0
100	110	random	0.164662	0.00590999	0.3452	0.0064	0	0
100	110	decycling	0.170517	0.00500831	10.7266	0.0305948	0	0
100	110	double	0.167629	0.00653688	14.0975	0.066969	0	0
100	120	random	0.0909043	0.00348832	0.3317	0.00433705	0	0
100	120	decycling	0.0919591	0.00365954	10.7857	0.120413	0	0
100	120	double	0.0905253	0.00205336	14.0753	0.0435685	0	0
100	130	random	0.0629658	0.00339643	0.3255	0.00280179	0	0
100	130	decycling	0.0613844	0.000616419	10.6915	0.0130403	0	0
100	130	double	0.0613234	0.00103282	14.0346	0.0048	0	0
100	140	random	0.0470517	0.00125034	0.3233	0.00395095	0	0
100	140	decycling	0.0472877	0.00164856	10.698	0.0159437	0	0
100	140	double	0.0448978	0.00055559	14.0277	0.00579741	0	0
100	150	random	0.0389489	0.00174553	0.3179	0.00246779	0	0
100	150	decycling	0.0376136	0.000910997	10.6684	0.0147729	0	0
100	150	double	0.0338668	0.000174148	14.0402	0.0489118	0	0
100	160	random	0.0317673	0.000510862	0.3161	0.00308058	0	0
100	160	decycling	0.0316393	0.0011694	10.6954	0.00990152	0	0
100	160	double	0.026979	6.76288E-05	14.0387	0.0428253	0	0
100	170	random	0.0278338	0.000950764	0.3136	0.00241661	0	0
100	170	decycling	0.026972	0.00142722	10.6734	0.0123142	0	0
100	170	double	0.0228412	0.000129635	14.0171	0.00978213	0	0
100	180	random	0.0241691	0.00034069	0.3112	0.00146969	0	0
100	180	decycling	0.0229646	0.000980914	10.7335	0.199244	0	0
100	180	double	0.0196836	6.52318E-05	14.0439	0.0303561	0	0
100	190	random	0.0217902	0.000530545	0.3099	0.00207123	0	0
100	190	decycling	0.0195742	0.000399207	10.6844	0.0307122	0	0
100	190	double	0.0171387	9.06853E-06	14.0149	0.00562939	0	0
100	200	random	0.0196855	0.000560795	0.3115	0.00520096	0	0
100	200	decycling	0.0169219	0.000203443	10.6754	0.00932952	0	0
100	200	double	0.0152332	2.47921E-05	14.09	0.182992	0	0
100	210	random	0.0179956	0.000598758	0.309	0.00268328	0	0
100	210	decycling	0.0150933	0.000186088	10.6769	0.0241555	0	0
100	210	double	0.0137997	6.39288E-06	14.0394	0.0284612	0	0
100	220	random	0.0162101	6.19101E-05	0.3062	0.0024	0	0
100	220	decycling	0.0135899	4.39127E-05	10.6795	0.0804254	0	0
100	220	double	0.0126968	4.81742E-06	14.0273	0.00275862	0	0
100	230	random	0.0151276	0.000255694	0.3047	0.00249199	0	0
100	230	decycling	0.0124095	0.000090752	10.7511	0.154006	0	0
100	230	double	0.0117773	3.14654E-06	14.0766	0.0380189	0	0
100	240	random	0.014255	0.000416587	0.3083	0.00293428	0	0
100	240	decycling	0.0114526	5.46258E-05	10.6467	0.00681249	0	0
100	240	double	0.011021	7.40325E-06	14.0116	0.00498397	0	0
100	250	random	0.0130782	0.000134686	0.3057	0.0020025	0	0
100	250	decycling	0.0106528	1.38257E-05	10.6539	0.0236366	0	0
100	250	double	0.0103907	0.000008727	14.0181	0.0158899	0	0
100	260	random	0.0124786	0.00036172	0.3054	0.00233238	0	0
100	260	decycling	0.0100265	1.50873E-05	10.6608	0.00318748	0	0
100	260	double	0.00984091	1.08525E-05	14.0979	0.211724	0	0
100	270	random	0.0116075	0.000101089	0.3046	0.00233238	0	0
100	270	decycling	0.00949395	1.51882E-05	10.6607	0.00322645	0	0
100	270	double	0.00936952	1.33789E-05	14.0181	0.0285182	0	0
100	280	random	0.0112093	0.000338492	0.3042	0.00244131	0	0
100	280	decycling	0.00901648	8.79206E-06	10.7833	0.22838	0	0
100	280	double	0.00894513	0.000010907	14.011	0.00666333	0	0
100	290	random	0.0104406	0.000112035	0.3034	0.00287054	0	0
100	290	decycling	0.00860766	1.56746E-05	10.7777	0.219294	0	0
100	290	double	0.00855518	1.26142E-05	14.0154	0.00224499	0	0
100	300	random	0.0101	0.000472023	0.3018	0.00373631	0	0
100	300	decycling	0.00824017	1.12043E-05	10.7634	0.231223	0	0
100	300	double	0.00821106	0.000004316	14.0115	0.00506458	0	0
100	310	random	0.00943159	9.26137E-05	0.3037	0.00366197	0	0
100	310	decycling	0.00790295	9.64039E-06	10.7024	0.023329	0	0
100	310	double	0.00788566	9.06026E-06	14.0573	0.073946	0	0
100	320	random	0.00907913	0.000166903	0.2998	0.0026	0	0
100	320	decycling	0.00759853	8.32806E-06	10.8635	0.218245	0	0
100	320	double	0.00759015	1.44737E-05	14.0343	0.0191262	0	0
100	330	random	0.00868187	0.00018509	0.3022	0.00386782	0	0
100	330	decycling	0.00732374	8.65935E-06	10.8309	0.21963	0	0
100	330	double	0.00730803	9.7993E-06	14.1644	0.40022	0	0
100	340	random	0.00830222	9.74685E-05	0.299	0.00154919	0	0
100	340	decycling	0.00705744	7.58226E-06	10.7289	0.223313	0	0
100	340	double	0.00705006	4.28029E-06	14.0232	0.00278568	0	0
100	350	random	0.00798681	7.49921E-05	0.3004	0.00346987	0	0
100	350	decycling	0.00682193	1.37758E-05	10.6995	0.113182	0	0
100	350	double	0.00681312	5.34334E-06	14.0429	0.0406139	0	0
100	360	random	0.00773791	0.000210985	0.3021	0.00498899	0	0
100	360	decycling	0.00659271	0.000007548	10.6623	0.00286531	0	0
100	360	double	0.00659504	5.9686E-06	14.1301	0.293358	0	0
100	370	random	0.00747423	0.000248763	0.2986	0.00253772	0	0
100	370	decycling	0.00637422	8.4932E-06	10.7319	0.220839	0	0
100	370	double	0.00637514	3.52007E-06	14.1619	0.410401	0	0
100	380	random	0.00709648	5.32045E-05	0.3002	0.00373631	0	0
100	380	decycling	0.00617644	7.33171E-06	10.6755	0.0283699	0	0
100	380	double	0.00617111	0.000007658	14.1645	0.307698	0	0
100	390	random	0.0069816	0.00019774	0.2998	0.00419047	0	0
100	390	decycling	0.00598943	7.56192E-06	10.6688	0.0102645	0	0
100	390	double	0.00599151	8.56612E-06	14.0526	0.0031686	0	0
100	400	random	0.00678402	0.000367483	0.3008	0.00391918	0	0
100	400	decycling	0.00581856	6.68883E-06	10.6942	0.112802	0	0
100	400	double	0.00581475	0.0000068	14.0377	0.0107056	0	0
100	410	random	0.00649042	0.000176604	0.2989	0.00494874	0	0
100	410	decycling	0.00565106	5.20092E-06	10.6506	0.00682935	0	0
100	410	double	0.0056511	4.77488E-06	14.1011	0.106711	0	0
100	420	random	0.00622488	3.14793E-05	0.2968	0.00248193	0	0
100	420	decycling	0.00549572	5.97181E-06	10.7309	0.249052	0	0
100	420	double	0.00549903	6.59354E-06	14.0966	0.224795	0	0
100	430	random	0.00609784	0.000172513	0.2958	0.00263818	0	0
100	430	decycling	0.0053556	9.48381E-06	10.7718	0.322768	0	0
100	430	double	0.00535101	5.92519E-06	14.0362	0.00857671	0	0
100	440	random	0.00589208	6.22536E-05	0.2962	0.00351568	0	0
100	440	decycling	0.00521422	9.08165E-06	10.6548	0.0191249	0	0
100	440	double	0.00521673	5.66516E-06	14.0386	0.0185914	0	0
100	450	random	0.00576092	0.000153807	0.2984	0.00385227	0	0
100	450	decycling	0.00508128	9.20924E-06	10.6961	0.00443734	0	0
100	450	double	0.00508034	8.15031E-06	14.0627	0.067289	0	0
100	460	random	0.00557524	5.58418E-05	0.2955	0.00224722	0	0
100	460	decycling	0.00495522	0.00000513	10.6824	0.0466202	0	0
100	460	double	0.00495761	5.54178E-06	14.011	0.00268328	0	0
100	470	random	0.00540476	3.26753E-05	0.531	0.0133041	0	0
100	470	decycling	0.00484171	0.000007323	10.6638	0.0032187	0	0
100	470	double	0.00484073	9.46683E-06	14.02	0.0142197	0	0
100	480	random	0.00526835	4.79452E-05	0.2976	0.005004	0	0
100	480	decycling	0.00472706	6.06468E-06	10.6492	0.00545527	0	0
100	480	double	0.00473224	9.25991E-06	14.0366	0.0571055	0	0
100	490	random	0.00514513	5.06764E-05	0.2939	0.00151327	0	0
100	490	decycling	0.004621	7.49847E-06	10.7917	0.250369	0	0
100	490	double	0.00462834	6.49073E-06	14.0891	0.227981	0	0
100	500	random	0.00502289	5.54143E-05	0.2949	0.00164012	0	0
100	500	decycling	0.00451385	5.84639E-06	10.6933	0.0207945	0	0
100	500	double	0.00451869	6.75649E-06	14.1114	0.229546	0	0
50	60	random	0.169122	0.00788243	0.0438	0.00256125	0	0
50	60	decycling	0.169612	0.00676909	0.482	0.00753658	0	0
50	60	double	0.1679	0.00591177	0.6229	0.00472123	0	0
50	70	random	0.0888406	0.00213045	0.0363	0.000640312	0	0
50	70	decycling	0.0895233	0.00243255	0.4742	0.00401995	0	0
50	70	double	0.085255	0.000797371	0.6152	0.00153623	0	0
50	80	random	0.0627547	0.00330569	0.0348	0.001249	0	0
50	80	decycling	0.0630858	0.00434598	0.4722	0.00305941	0	0
50	80	double	0.0527341	0.000259009	0.6135	0.0021095	0	0
50	90	random	0.0474632	0.00144342	0.0343	0.0009	0	0
50	90	decycling	0.0437132	0.00121491	0.47	0.00306594	0	0
50	90	double	0.0385835	7.64101E-05	0.6112	0.000748331	0	0
50	100	random	0.0387914	0.00132877	0.0339	0.000538516	0	0
50	100	decycling	0.0333635	0.000429279	0.469	0.00209762	0	0
50	100	double	0.0299399	1.46819E-05	0.6104	0.000663325	0	0
50	110	random	0.0321148	0.000726421	0.0332	0.0006	0	0
50	110	decycling	0.0270509	0.000150982	0.4677	0.00214709	0	0
50	110	double	0.0251436	1.21203E-05	0.6101	0.000538516	0	0
50	120	random	0.0283316	0.00155695	0.0327	0.0009	0	0
50	120	decycling	0.0227298	4.75587E-05	0.4675	0.0019105	0	0
50	120	double	0.0218916	1.38085E-05	0.6097	0.000640312	0	0
50	130	random	0.0243038	0.000303074	0.0329	0.0003	0	0
50	130	decycling	0.0199339	2.63731E-05	0.4679	0.0025865	0	0
50	130	double	0.019557	0.000037442	0.6102	0.00087178	0	0
50	140	random	0.0215298	0.000214224	0.0324	0.000489898	0	0
50	140	decycling	0.0179257	2.66042E-05	0.4667	0.00179165	0	0
50	140	double	0.0177398	2.21082E-05	0.6102	0.000748331	0	0
50	150	random	0.019526	0.000159971	0.0321	0.0003	0	0
50	150	decycling	0.0163485	2.56871E-05	0.4699	0.00250799	0	0
50	150	double	0.0162894	3.04477E-05	0.6097	0.0009	0	0
50	160	random	0.0178092	0.000444035	0.0343	0.0009	0	0
50	160	decycling	0.0150914	1.25167E-05	0.4669	0.00175784	0	0
50	160	double	0.0150624	1.96165E-05	0.6097	0.00100499	0	0
50	170	random	0.0162822	0.000138537	0.0319	0.0003	0	0
50	170	decycling	0.0140372	8.73747E-06	0.4665	0.0019105	0	0
50	170	double	0.014036	1.05728E-05	0.6097	0.0009	0	0
50	180	random	0.0150021	0.000118144	0.0317	0.000458258	0	0
50	180	decycling	0.013097	1.39802E-05	0.4688	0.00231517	0	0
50	180	double	0.0131006	1.43374E-05	0.6122	0.000748331	0	0
50	190	random	0.0139897	0.000172832	0.0317	0.000458258	0	0
50	190	decycling	0.0122893	1.84472E-05	0.4663	0.00195192	0	0
50	190	double	0.0122996	1.23373E-05	0.6096	0.000916515	0	0
50	200	random	0.0130572	5.56679E-05	0.0312	0.0004	0	0
50	200	decycling	0.0115718	0.000014015	0.4676	0.00233238	0	0
50	200	double	0.0115731	8.14581E-06	0.6101	0.00113578	0	0
50	210	random	0.0124135	0.000278705	0.0313	0.000458258	0	0
50	210	decycling	0.0109446	0.000012591	0.4673	0.00257099	0	0
50	210	double	0.0109435	1.42679E-05	0.6094	0.000663325	0	0
50	220	random	0.0116657	0.000129003	0.0311	0.0003	0	0
50	220	decycling	0.0103876	1.93794E-05	0.4671	0.0023	0	0
50	220	double	0.0103825	1.82853E-05	0.6094	0.000663325	0	0
50	230	random	0.0111053	0.000244377	0.0318	0.000748331	0	0
50	230	decycling	0.00987248	1.51237E-05	0.467	0.00173205	0	0
50	230	double	0.00986746	7.67713E-06	0.6099	0.000830662	0	0
50	240	random	0.0104736	0.000280161	0.0311	0.0003	0	0
50	240	decycling	0.00942689	1.36111E-05	0.4662	0.00203961	0	0
50	240	double	0.00942256	1.70133E-05	0.6092	0.000748331	0	0
50	250	random	0.00988046	7.44606E-05	0.0311	0.0003	0	0
50	250	decycling	0.00899434	1.62189E-05	0.4661	0.00175784	0	0
50	250	double	0.0089815	5.84377E-06	0.6094	0.0008	0	0
50	260	random	0.00949751	7.62643E-05	0.031	6.93889E-18	0	0
50	260	decycling	0.00860078	1.59021E-05	0.4662	0.00203961	0	0
50	260	double	0.00861057	1.21282E-05	0.6094	0.000663325	0	0
50	270	random	0.00903537	8.49211E-05	0.031	6.93889E-18	0	0
50	270	decycling	0.00825117	1.70464E-05	0.4665	0.00162788	0	0
50	270	double	0.00825035	1.66072E-05	0.6094	0.000663325	0	0
50	280	random	0.00860573	0.000055174	0.032	6.93889E-18	0	0
50	280	decycling	0.0079266	1.35061E-05	0.472	0.00340588	0	0
50	280	double	0.00792109	1.39477E-05	0.6094	0.000663325	0	0
50	290	random	0.00839351	0.000234694	0.0311	0.0003	0	0
50	290	decycling	0.00762159	1.12279E-05	0.466	0.00209762	0	0
50	290	double	0.00761933	1.52419E-05	0.6094	0.000663325	0	0
50	300	random	0.007962	0.000054511	0.031	6.93889E-18	0	0
50	300	decycling	0.00733771	1.23176E-05	0.4664	0.00190788	0	0
50	300	double	0.0073456	1.33229E-05	0.6095	0.000806226	0	0
50	310	random	0.00763665	6.19001E-05	0.031	6.93889E-18	0	0
50	310	decycling	0.00707053	0.000014637	0.4664	0.00162481	0	0
50	310	double	0.00708053	2.09085E-05	0.6096	0.00111355	0	0
50	320	random	0.00747015	0.000141313	0.031	6.93889E-18	0	0
50	320	decycling	0.00683117	1.95741E-05	0.4661	0.0017	0	0
50	320	double	0.00682968	1.56287E-05	0.6096	0.00111355	0	0
50	330	random	0.00713464	0.000128306	0.0316	0.000489898	0	0
50	330	decycling	0.00661056	2.13578E-05	0.4663	0.00173494	0	0
50	330	double	0.00660795	2.27345E-05	0.6094	0.000663325	0	0
50	340	random	0.0068489	3.76102E-05	0.031	6.93889E-18	0	0
50	340	decycling	0.00638497	2.30717E-05	0.466	0.00173205	0	0
50	340	double	0.0063888	1.52233E-05	0.6094	0.000663325	0	0
50	350	random	0.00667399	8.72234E-05	0.031	6.93889E-18	0	0
50	350	decycling	0.00619029	1.41831E-05	0.4671	0.00175784	0	0
50	350	double	0.00619629	1.42244E-05	0.6094	0.000663325	0	0
20	30	random	0.168622	0.00792552	0.0443	0.00141774	0	0
20	30	decycling	0.161301	0.00724128	0.2142	0.007494	0	0
20	30	double	0.145906	0.000649779	0.2716	0.0074458	0	0
20	40	random	0.0898481	0.004564	0.0367	0.00100499	0	0
20	40	decycling	0.0783964	0.000988874	0.2035	0.00067082	0	0
20	40	double	0.071771	5.68074E-05	0.2652	0.0004	0	0
20	50	random	0.0627557	0.00315071	0.0364	0.00303974	0	0
20	50	decycling	0.0513098	0.0001397	0.2037	0.0032573	0	0
20	50	double	0.0502472	9.89714E-05	0.2642	0.0016	0	0
20	60	random	0.0479781	0.00124722	0.0341	0.0003	0	0
20	60	decycling	0.0400668	9.63912E-05	0.2017	0.0009	0	0
20	60	double	0.0399543	6.68802E-05	0.2641	0.00266271	0	0
20	70	random	0.0382107	0.000884088	0.0337	0.000640312	0	0
20	70	decycling	0.0333238	3.06607E-05	0.2043	0.00994032	0	0
20	70	double	0.0333166	0.000027581	0.2632	0.0004	0	0
20	80	random	0.0323151	0.000623081	0.0335	0.0005	0	0
20	80	decycling	0.0285511	2.40112E-05	0.2005	0.000921954	0	0
20	80	double	0.0285506	2.00567E-05	0.2655	0.0085235	0	0
20	90	random	0.0273569	0.000333727	0.0331	0.0003	0	0
20	90	decycling	0.0249855	1.45641E-05	0.2005	0.000921954	0	0
20	90	double	0.024996	1.62028E-05	0.2627	0.000781025	0	0
20	100	random	0.02445	0.000613465	0.0328	0.0004	0	0
20	100	decycling	0.0222197	1.41082E-05	0.2002	0.0004	0	0
20	100	double	0.022218	1.36795E-05	0.2622	0.0004	0	0
20	110	random	0.0216731	0.000260699	0.0322	0.0004	0	0
20	110	decycling	0.0199807	1.54391E-05	0.1998	0.0006	0	0
20	110	double	0.0199923	2.20462E-05	0.2644	0.0048	0	0
20	120	random	0.0197051	0.000530532	0.0322	0.0004	0	0
20	120	decycling	0.0181706	1.20685E-05	0.1997	0.000640312	0	0
20	120	double	0.0181696	1.54216E-05	0.2623	0.000458258	0	0
20	130	random	0.017883	0.000494589	0.0322	0.0006	0	0
20	130	decycling	0.0166512	1.57041E-05	0.2015	0.00320156	0	0
20	130	double	0.0166556	1.32272E-05	0.2843	0.0137699	0	0
20	140	random	0.0164902	0.000456163	0.0322	0.000748331	0	0
20	140	decycling	0.0153791	2.26165E-05	0.2017	0.0061327	0	0
20	140	double	0.0153818	1.94511E-05	0.2623	0.000458258	0	0
20	150	random	0.0151931	0.000328658	0.0318	0.0006	0	0
20	150	decycling	0.0142766	2.16809E-05	0.1997	0.000781025	0	0
20	150	double	0.0142686	1.56993E-05	0.2637	0.00445084	0	0
20	160	random	0.013971	0.000167295	0.0317	0.000458258	0	0
20	160	decycling	0.0133261	2.96741E-05	0.2029	0.00361801	0	0
20	160	double	0.013321	2.81303E-05	0.2622	0.0004	0	0
20	170	random	0.0131654	0.00036572	0.0315	0.00067082	0	0
20	170	decycling	0.0124872	2.93882E-05	0.1995	0.000806226	0	0
20	170	double	0.0124824	0.000027674	0.2623	0.000640312	0	0
20	180	random	0.012307	9.13557E-05	0.0312	0.0004	0	0
20	180	decycling	0.0117634	2.36217E-05	0.2004	0.00241661	0	0
20	180	double	0.0117699	0.000019308	0.2623	0.000458258	0	0
20	190	random	0.0116395	0.000335379	0.0339	0.00262488	0	0
20	190	decycling	0.0111183	2.66372E-05	0.202	0.00608276	0	0
20	190	double	0.0110955	1.31579E-05	0.2624	0.000489898	0	0
20	200	random	0.0109447	7.27945E-05	0.031	6.93889E-18	0	0
20	200	decycling	0.0105011	2.28409E-05	0.2085	0.00508429	0	0
20	200	double	0.0105083	2.83377E-05	0.2656	0.00732393	0	0
20	210	random	0.0104602	0.000158885	0.0311	0.0003	0	0
20	210	decycling	0.00999611	2.54803E-05	0.1999	0.00104403	0	0
20	210	double	0.0099966	2.63574E-05	0.2622	0.0006	0	0
20	220	random	0.0100778	0.000519431	0.0313	0.000640312	0	0
20	220	decycling	0.00951308	2.20225E-05	0.2015	0.00529623	0	0
20	220	double	0.00952695	2.38899E-05	0.2632	0.00203961	0	0
20	230	random	0.00971224	0.000476774	0.0314	0.000663325	0	0
20	230	decycling	0.00909918	0.000024565	0.2	0.00148324	0	0
20	230	double	0.00907841	0.000015484	0.2644	0.00458694	0	0
20	240	random	0.00903815	8.09857E-05	0.0311	0.0003	0	0
20	240	decycling	0.0087077	0.000033268	0.2032	0.0036	0	0
20	240	double	0.0086986	2.33102E-05	0.2622	0.0004	0	0
20	250	random	0.00860833	5.27977E-05	0.0313	0.0009	0	0
20	250	decycling	0.00832694	0.000009555	0.2014	0.00313688	0	0
20	250	double	0.00833347	2.01458E-05	0.2621	0.0003	0	0
11	15	Miniception	0.2995178289	0.0083422269	12.3928078651	0.0625601715
11	20	Miniception	0.1800010488	0.0101093725	12.1825634956	0.0292512424
11	30	Miniception	0.0896164973	0.0020528315	12.0067515135	0.0477867478
11	40	Miniception	0.0627199545	0.0015195397	11.9795373917	0.0483693129
11	50	Miniception	0.0471677878	0.0011921617	11.9655598164	0.0399010106
11	60	Miniception	0.0388293348	0.0007686418	11.9843058825	0.0439453201
11	70	Miniception	0.0321613309	0.0004091391	11.9417373657	0.0338377535
11	80	Miniception	0.0279835142	0.0014037553	11.9538082123	0.0410642786
11	90	Miniception	0.0244022137	0.0003190676	11.9295108795	0.0374953579
11	100	Miniception	0.0217510784	0.0002287424	11.947189641	0.0420520217
11	110	Miniception	0.0195635669	0.0004945971	11.9590629578	0.0539479657
11	120	Miniception	0.0177634899	0.000124674	11.9581872225	0.0456410106
11	130	Miniception	0.0165200388	0.0004547741	11.9539611578	0.0492614089
11	140	Miniception	0.0150264326	8.82779383400239E-05	11.9424760818	0.0431822173
11	150	Miniception	0.0140922885	0.000117652	11.9551927328	0.037921372
11	160	Miniception	0.013168775	0.0001295649	11.9589958429	0.050470249
11	170	Miniception	0.0123752157	9.96225177784888E-05	11.9350445271	0.0325445157
11	180	Miniception	0.0116163435	9.2346335083607E-05	11.9378377199	0.0433284653
11	190	Miniception	0.0110276013	0.0001352818	11.9342181921	0.0499662585
11	200	Miniception	0.0103818091	5.67415799836828E-05	11.9441527605	0.0509946094
20	30	Miniception	0.1473764055	0.0056441894	12.2352243662	0.0336969861
20	40	Miniception	0.0850776829	0.002192129	12.0109312773	0.0196124613
20	50	Miniception	0.0585138426	0.0020202612	11.9839440107	0.026516474
20	60	Miniception	0.0454311288	0.0011632605	11.9981892109	0.0193574421
20	70	Miniception	0.0368408724	0.0008638126	11.965012908	0.0255878767
20	80	Miniception	0.0308182213	0.0003737132	11.9730785608	0.0191136706
20	90	Miniception	0.0264462916	0.0003205384	11.9854486704	0.0196222748
20	100	Miniception	0.0235418127	0.0003252807	11.9742191076	0.0236894071
20	110	Miniception	0.0213112035	0.0006575706	11.9787399292	0.0185326912
20	120	Miniception	0.0189806748	0.0001948727	11.9969060421	0.0292913633
20	130	Miniception	0.0176032678	0.0004859474	11.9765022755	0.0215099467
20	140	Miniception	0.0160968449	0.0003662102	11.9784423351	0.0308212882
20	150	Miniception	0.0148632061	0.0002440932	11.9905854225	0.0346049083
20	160	Miniception	0.0139498317	0.0002528792	11.9734114885	0.0153957625
20	170	Miniception	0.0129131344	0.0001654617	11.9786066771	0.0272255153
20	180	Miniception	0.0121305715	0.0001121235	11.9928020716	0.0235970903
20	190	Miniception	0.0114570691	0.0001419262	11.9733620882	0.018696351
20	200	Miniception	0.0108192741	0.0001478044	11.9750204325	0.0338357638
20	210	Miniception	0.0102439365	0.0001434406	11.9793273449	0.0178154175
20	220	Miniception	0.0097655188	0.0001266723	11.9653135061	0.0208779429
20	230	Miniception	0.0092995478	7.81785173726654E-05	11.9685182333	0.0203756281
20	240	Miniception	0.0088587351	6.27236210016169E-05	11.9754204988	0.0223794532
20	250	Miniception	0.0084789514	4.57593777052484E-05	11.9681082964	0.0109900072
50	60	Miniception	0.144092066	0.0063419868	12.7697059393	0.0350003967
50	70	Miniception	0.0786471228	0.0035183328	12.4583757877	0.0149495129
50	80	Miniception	0.0530847282	0.0012817999	12.3364471912	0.008798671
50	90	Miniception	0.0407035988	0.0015188765	11.8357522488	0.0168878518
50	100	Miniception	0.0339951821	0.0009493984	11.8094488382	0.0166076731
50	110	Miniception	0.0295575645	0.0006620723	11.7850831985	0.0131875143
50	120	Miniception	0.0257442993	0.0005420254	11.7861893415	0.0114116177
50	130	Miniception	0.0231793921	0.0007100996	11.8062915087	0.0164429488
50	140	Miniception	0.0205809197	0.0006005745	11.7880582809	0.0126652987
50	150	Miniception	0.0186450783	0.0004781712	11.7834921837	0.0159481677
50	160	Miniception	0.0170506219	0.0003806715	11.7908921003	0.0110314668
50	170	Miniception	0.0157465601	0.0004451829	11.7759981871	0.0103729657
50	180	Miniception	0.0146669869	0.0003254938	11.7839692116	0.0118245894
50	190	Miniception	0.0136425053	0.0002650405	11.79468472	0.0097641139
50	200	Miniception	0.0125765214	0.0003232393	11.7800233603	0.0113426744
50	210	Miniception	0.0116782815	0.0001715982	11.7811761856	0.0150925133
50	220	Miniception	0.0111827213	0.0003154132	11.7966781855	0.0136281758
50	230	Miniception	0.010635334	0.0002729782	11.7816057444	0.0213310881
50	240	Miniception	0.0100398946	0.0002590318	11.7741872072	0.009887105
50	250	Miniception	0.0093918731	0.0001158019	11.786993432	0.0166260911
50	260	Miniception	0.0090368172	0.000149663	11.7864283562	0.0169276532
50	270	Miniception	0.0086625608	0.0001376123	11.7944762707	0.0138719749
50	280	Miniception	0.0083658	0.0002099453	11.8025770903	0.0152066515
50	290	Miniception	0.0080257821	0.000153168	11.7793278456	0.0148581071
50	300	Miniception	0.007744039	0.0002623219	11.7862099648	0.0068447345
50	310	Miniception	0.007424507	0.0001785482	11.7933725834	0.015776206
50	320	Miniception	0.0071202783	0.0001144762	11.778033638	0.0124500273
50	330	Miniception	0.0069474127	0.0001956839	11.777917695	0.0087010112
50	340	Miniception	0.0065897654	9.22294905282967E-05	11.7932730913	0.0132475062
50	350	Miniception	0.0064819081	0.0001256095	11.7826276541	0.0103329293
100	110	Miniception	0.142884689	0.0036405246	12.9534863472	0.0161255756
100	120	Miniception	0.0782037794	0.0025542648	12.7020398617	0.0151115301
100	130	Miniception	0.0538180992	0.001725137	12.5471683025	0.0163496386
100	140	Miniception	0.0431398479	0.0031111786	12.4967344761	0.0122939446
100	150	Miniception	0.0336382249	0.0008456434	12.4419237614	0.0163411285
100	160	Miniception	0.0275728912	0.000782995	12.3605973244	0.0152638029
100	170	Miniception	0.0237626682	0.0010646038	12.3226675034	0.0229776278
100	180	Miniception	0.0208779955	0.0006516079	12.3010070324	0.0062388716
100	190	Miniception	0.0188711673	0.0010436474	11.8516342163	0.0308890679
100	200	Miniception	0.0174712316	0.0008082777	11.81204772	0.0194815305
100	210	Miniception	0.0162362463	0.0009664778	11.8169939995	0.0248910161
100	220	Miniception	0.0152321181	0.000649484	11.8083636999	0.0305402843
100	230	Miniception	0.014376943	0.0006989296	11.816658783	0.0238167669
100	240	Miniception	0.013294951	0.000552058	11.8093331337	0.0050123863
100	250	Miniception	0.0121888408	0.0002800952	11.8109261036	0.0195874969
100	260	Miniception	0.0117337786	0.0002557835	11.8089184046	0.0118950228
100	270	Miniception	0.0110685087	0.0003042251	11.8304968119	0.0223209962
100	280	Miniception	0.0103119488	0.0002330289	11.8124246836	0.0356333207
100	290	Miniception	0.0098722308	0.0002633597	11.8148209095	0.0132044266
100	300	Miniception	0.0094788311	0.0003193905	11.8125720024	0.0075312134
100	310	Miniception	0.0090527637	0.0003066889	11.8239864826	0.028865198
100	320	Miniception	0.0085127573	0.0003053292	11.8136831045	0.0248312259
100	330	Miniception	0.0081529435	0.0001870985	11.825942111	0.022042675
100	340	Miniception	0.0078826853	0.0001704443	11.7985569	0.0120466345
100	350	Miniception	0.0076136309	0.0002255928	11.7994284868	0.0097937862
100	360	Miniception	0.0073532688	0.0001272596	11.8058152676	0.0051943359
100	370	Miniception	0.0070952941	0.0002657058	11.8171911716	0.0289020905
100	380	Miniception	0.0067921438	0.0001553951	11.8077267408	0.0174339604
100	390	Miniception	0.006598321	0.0002187625	11.8126357079	0.0131010378
100	400	Miniception	0.0063634034	0.0002273821	11.8115581751	0.0178773368
100	410	Miniception	0.0062446285	0.0001071262	11.8043782234	0.011142767
100	420	Miniception	0.0060330129	0.0001782223	11.8100143194	0.0244340664
100	430	Miniception	0.0057900764	0.0001511339	11.8015593052	0.0195599008
100	440	Miniception	0.0055743595	0.0001024046	11.809186697	0.0280370999
100	450	Miniception	0.0054407913	0.0001720759	11.8042539835	0.0074184712
100	460	Miniception	0.0053809448	0.0001809162	11.7973791122	0.0161026347
100	470	Miniception	0.0052755349	0.000221149	11.8069930077	0.0241614526
100	480	Miniception	0.0051232761	0.0001448692	11.818078351	0.0220077559
100	490	Miniception	0.0049225362	0.0001257818	11.8028241873	0.016236527
100	500	Miniception	0.0049269027	0.0002491635	11.803294754	0.0036029495
5	100	Miniception	0.0210477614	0.0013754043	14.5559759617	0.0224693909
6	100	Miniception	0.0206542307	0.0001968753	13.4516802549	0.0762138746
7	100	Miniception	0.0213007204	0.0006951821	12.8109142065	0.0732552676
8	100	Miniception	0.0212340031	0.0004005851	12.479107976	0.0609233815
9	100	Miniception	0.0215608211	0.0006731673	12.2378462553	0.0425692945
10	100	Miniception	0.0215519496	0.0003433269	12.0628358603	0.0549791151
11	100	Miniception	0.0218788698	0.0005334996	11.9520726681	0.0419892333
12	100	Miniception	0.0219185604	0.000219065	11.8400458336	0.0364063022
13	100	Miniception	0.0219315215	0.0001837857	11.7584589005	0.0388436299
14	100	Miniception	0.0222778055	0.0002120204	11.6922463655	0.0262118595
15	100	Miniception	0.0225785067	0.0003409469	12.0263058662	0.0255790577
