# Supplementary material for: Efficient minimizer orders for large values of k using minimum decycling sets
Source: Genome Res. 2023 Jul;33(7):1154–61. doi: 10.1101/gr.277644.123 (PMC10538483; doi:10.1101/gr.277644.123)
Supplement: Supplement 1 [file Supplemental_Code.zip › Supplemental Code/results/out_expected.tsv]

k	L	method	density	density_std	runtime	runtime_std	maxbin	maxbin_std
11	20	random	0.179076	0.00928204	0.0919	0.00448219	108.4	6.18385
11	20	decycling	0.161729	0.00287252	0.3026	0.00395474	107.8	2.27156
11	20	double	0.1472	7.62977E-05	0.3562	0.00324962	107.3	9.24175
11	20	decycling_set	0.16159	0.00177537	0.1519	0.0122348	105.9	6.37887
11	20	pasha	0.160947	0.0015106	0.1691	0.00962756	100.2	2.08806
11	20	docks	0.159905	0.00125862	0.167	0.0112872	108	7.11337
11	30	random	0.095114	0.00444786	0.0789	0.00308058	199.1	12.2511
11	30	decycling	0.0800355	0.000289193	0.2946	0.0052	196.6	7.92717
11	30	double	0.0794648	0.000194564	0.3523	0.00679779	202.4	13.6323
11	30	decycling_set	0.0799493	0.000192358	0.1421	0.0170965	200.5	13.7423
11	30	pasha	0.0869976	0.00173148	0.1586	0.0191165	191.9	11.5884
11	30	docks	0.0853268	0.00148247	0.1593	0.019391	198.2	13.1362
11	40	random	0.0635226	0.00136393	0.0727	0.0020025	291.3	12.9232
11	40	decycling	0.0570758	0.000177245	0.2893	0.00134536	284.8	23.0382
11	40	double	0.0569418	0.000212368	0.3451	0.00164012	277.8	22.5779
11	40	decycling_set	0.0570643	0.000204735	0.1444	0.0190693	299.9	17.8407
11	40	pasha	0.0598	0.000846488	0.1499	0.0190076	274.7	14.2692
11	40	docks	0.0591352	0.00056098	0.149	0.0186815	285	15.9185
11	50	random	0.0489084	0.00234258	0.0724	0.00253772	367	28.2843
11	50	decycling	0.0443086	6.98454E-05	0.2874	0.00287054	368.4	21.96
11	50	double	0.0443107	0.000121451	0.3434	0.00111355	364.9	16.9968
11	50	decycling_set	0.0443292	0.000133737	0.1428	0.0209418	366.1	23.4966
11	50	pasha	0.0458768	0.000289029	0.1502	0.0199439	361.2	31.141
11	50	docks	0.0456393	0.000346301	0.1449	0.0185551	345.3	37.4514
11	60	random	0.039272	0.00123596	0.07	0.00134164	443.7	21.8817
11	60	decycling	0.0362919	0.000112996	0.2882	0.00404475	455	34.917
11	60	double	0.0362237	4.28581E-05	0.3471	0.0129881	431.9	36.9607
11	60	decycling_set	0.0362846	8.24555E-05	0.146	0.0225832	455.1	38.0459
11	60	pasha	0.0372443	0.00039954	0.1458	0.0212311	418.1	25.3789
11	60	docks	0.0370232	0.000285411	0.1403	0.0182211	452.7	44.6543
11	70	random	0.033513	0.00167632	0.0715	0.00241868	545.3	50.4937
11	70	decycling	0.0306923	7.12924E-05	0.2848	0.00193907	517	40.978
11	70	double	0.0306748	6.82988E-05	0.3414	0.000916515	500.2	40.6468
11	70	decycling_set	0.0306566	3.89156E-05	0.1424	0.0234529	536.4	33.7615
11	70	pasha	0.0312637	0.000300159	0.1483	0.0225302	530.8	46.4754
11	70	docks	0.0310449	0.000146633	0.1477	0.0223564	496.9	38.3
11	80	random	0.0284076	0.00118648	0.0694	0.00195959	632.3	52.7372
11	80	decycling	0.0266134	7.31828E-05	0.2864	0.0042	606.7	43.2921
11	80	double	0.0265753	7.04626E-05	0.3427	0.00322645	575.1	26.7673
11	80	decycling_set	0.0266047	6.54788E-05	0.1563	0.0242819	585.7	40.7481
11	80	pasha	0.0269917	0.00018596	0.1498	0.0260223	618.4	52.267
11	80	docks	0.0268287	7.61334E-05	0.138	0.0193132	606.8	52.9468
11	90	random	0.0250621	0.00118963	0.0687	0.00205183	697.4	59.1679
11	90	decycling	0.0234862	0.000030189	0.2889	0.0159778	650.3	29.5839
11	90	double	0.0234849	5.29535E-05	0.34	0.00109545	657.7	37.0676
11	90	decycling_set	0.0234593	3.83706E-05	0.1418	0.026053	673.5	53.1004
11	90	pasha	0.0237613	0.000177981	0.1439	0.025859	671.5	46.8236
11	90	docks	0.0236397	0.000117151	0.1377	0.0233283	677.6	59.8485
11	100	random	0.0224492	0.000947059	0.0675	0.00136015	807.3	83.5189
11	100	decycling	0.0210018	5.94447E-05	0.2822	0.00107703	791.8	111.933
11	100	double	0.0209963	0.000040343	0.3393	0.000781025	703.5	25.7226
11	100	decycling_set	0.0210072	3.46375E-05	0.1526	0.0280756	739.8	43.8151
11	100	pasha	0.0212351	0.000124812	0.1438	0.0276796	728.5	28.0152
11	100	docks	0.0211924	0.000095689	0.1442	0.0262861	708.3	52.9963
11	110	random	0.019763	0.000377024	0.067	0.00126491	874	42.019
11	110	decycling	0.0190287	4.05458E-05	0.2814	0.0008	833.3	58.527
11	110	double	0.0190016	4.42831E-05	0.3398	0.00087178	771.4	67.2892
11	110	decycling_set	0.0190002	2.28353E-05	0.1437	0.0279	830.8	94.6983
11	110	pasha	0.019151	7.15213E-05	0.1508	0.0298423	803.4	59.1053
11	110	docks	0.019096	4.36748E-05	0.15	0.0297523	822.3	79.1392
11	120	random	0.0178675	0.000203472	0.0665	0.00067082	951.7	47.1382
11	120	decycling	0.0173698	3.42049E-05	0.2818	0.00116619	903.3	38.3511
11	120	double	0.0173724	4.23578E-05	0.3399	0.00216564	906.8	30.6751
11	120	decycling_set	0.0173447	2.97382E-05	0.1548	0.0280706	929.7	72.7063
11	120	pasha	0.0174668	0.000104298	0.1578	0.0326429	881.4	53.7126
11	120	docks	0.0174319	0.000039669	0.1467	0.0284747	867.7	63.2029
11	130	random	0.01635	7.89467E-05	0.0659	0.0003	1047.6	98.8465
11	130	decycling	0.015962	2.19853E-05	0.2815	0.0015	1018.8	118.168
11	130	double	0.0159622	3.25641E-05	0.339	0.000447214	904.3	125.045
11	130	decycling_set	0.0159713	0.000023552	0.1442	0.031333	937.1	62.2149
11	130	pasha	0.0160708	5.48963E-05	0.1519	0.0318008	991.3	111.432
11	130	docks	0.0160295	2.93458E-05	0.1379	0.0263076	949.2	75.254
11	140	random	0.0151635	0.000128462	0.0656	0.000663325	1137.2	89.3049
11	140	decycling	0.0147946	2.58429E-05	0.2811	0.0013	1053.3	57.798
11	140	double	0.0147863	3.25894E-05	0.3395	0.00206155	1025	89.4874
11	140	decycling_set	0.014788	2.57396E-05	0.1585	0.0339242	1064.8	101.079
11	140	pasha	0.0148912	3.77798E-05	0.1654	0.0329976	1032.3	63.9188
11	140	docks	0.0148475	3.92538E-05	0.158	0.0342199	986.9	84.104
11	150	random	0.0141152	0.000326235	0.0655	0.00120416	1167.1	88.4019
11	150	decycling	0.0137791	2.23115E-05	0.2813	0.0022383	1079.8	85.1972
11	150	double	0.0137837	1.75589E-05	0.3384	0.000663325	1147.1	105.777
11	150	decycling_set	0.0137832	3.46257E-05	0.1552	0.0328201	1215.5	186.874
11	150	pasha	0.0138163	2.88232E-05	0.1525	0.03273	1126.3	86.4894
11	150	docks	0.0138242	2.41858E-05	0.1732	0.0319962	1149.6	101.882
11	160	random	0.0131565	0.00010204	0.0649	0.000830662	1277.3	85.598
11	160	decycling	0.0128804	1.95679E-05	0.2815	0.00374833	1210.2	89.167
11	160	double	0.0128832	2.16003E-05	0.3384	0.00200998	1136.4	85.6121
11	160	decycling_set	0.012888	0.000033492	0.1453	0.0332266	1201.9	99.0792
11	160	pasha	0.0129404	4.16961E-05	0.1545	0.0324292	1204.3	117.208
11	160	docks	0.0129274	2.53813E-05	0.1603	0.0365378	1198.9	151.819
11	170	random	0.012329	9.23342E-05	0.0647	0.000458258	1342.9	124.37
11	170	decycling	0.0121107	2.14404E-05	0.2813	0.00241039	1261.4	98.4482
11	170	double	0.0120997	2.28868E-05	0.3388	0.00166132	1232.7	102.486
11	170	decycling_set	0.0121032	2.41125E-05	0.1629	0.0381561	1368.6	211.822
11	170	pasha	0.0121381	3.12461E-05	0.164	0.0365486	1262.8	121.689
11	170	docks	0.0121183	2.43786E-05	0.1673	0.0365706	1235.3	92.4598
11	180	random	0.0115543	4.26651E-05	0.0648	0.0006	1431.7	115.423
11	180	decycling	0.0114085	1.52919E-05	0.2798	0.0004	1330.6	130.642
11	180	double	0.0114182	2.04239E-05	0.3382	0.0004	1353.5	107.065
11	180	decycling_set	0.0114156	3.34013E-05	0.1549	0.0331314	1321.6	141.398
11	180	pasha	0.0114355	3.44296E-05	0.1553	0.0381734	1333.4	122.754
11	180	docks	0.0114266	2.12695E-05	0.1591	0.0367408	1338	138.428
11	190	random	0.0109763	0.000118213	0.0648	0.000979796	1496.8	153.247
11	190	decycling	0.0107923	2.98656E-05	0.2816	0.00128062	1377	119.807
11	190	double	0.010794	1.59871E-05	0.3379	0.000830662	1415.1	165.684
11	190	decycling_set	0.0108109	2.42121E-05	0.1654	0.0390927	1428.2	95.0124
11	190	pasha	0.010832	3.08261E-05	0.1416	0.0337408	1392.6	104.458
11	190	docks	0.0108084	1.82456E-05	0.1332	0.0253645	1387.2	102.437
11	200	random	0.0105401	0.000457136	0.0649	0.00144568	1535.7	133.577
11	200	decycling	0.0102452	1.86817E-05	0.2832	0.00898666	1454.6	106.088
11	200	double	0.0102556	0.000024595	0.3377	0.000458258	1437.5	153.015
11	200	decycling_set	0.0102492	2.20386E-05	0.1859	0.0411982	1418.2	69.8052
11	200	pasha	0.0102777	3.72847E-05	0.1424	0.0373476	1447.2	111.303
11	200	docks	0.0102529	2.54233E-05	0.1868	0.0403827	1488	99.2965
11	15	random	0.335165	0.0144296	0.1151	0.0105778	58.3	3.9
11	15	decycling	0.326807	0.0131941	0.3256	0.0118169	57.6	3.44093
11	15	double	0.305984	0.00167139	0.3787	0.0100603	57	5.86515
11	15	decycling_set	0.33174	0.0135633	0.184	0.0154143	56.5	2.80179
20	30	random	0.168893	0.00814409	0.0981	0.00700643	19.9	2.87924
20	30	decycling	0.164263	0.00897174	0.4347	0.00571052	19.9	3.98623
20	30	double	0.145098	0.00061296	0.558	0.00581378	20.8	2.18174
20	40	random	0.0878219	0.00223638	0.0779	0.00246779	34.4	9.17824
20	40	decycling	0.0786512	0.00116958	0.4143	0.00214709	27.5	9.51052
20	40	double	0.0716502	4.66579E-05	0.5534	0.0306829	31.2	6.50846
20	50	random	0.0629237	0.00335135	0.0747	0.00334813	49.2	11.1068
20	50	decycling	0.0513409	0.000161427	0.4115	0.00405586	45.8	11.6944
20	50	double	0.05035	0.000135096	0.5415	0.00287228	42.3	10.9823
20	60	random	0.047696	0.00200252	0.0734	0.0032	57.2	17.9432
20	60	decycling	0.0400745	5.34673E-05	0.4093	0.0011	56.9	17.3058
20	60	double	0.0399906	0.000063075	0.5409	0.00266271	50.7	16.1062
20	70	random	0.0392603	0.00219988	0.0719	0.00250799	70.2	21.4327
20	70	decycling	0.0333735	2.25734E-05	0.4083	0.00118743	71.7	23.5671
20	70	double	0.0333763	2.84644E-05	0.5399	0.000943398	71.2	19.5643
20	80	random	0.0325075	0.00102838	0.0694	0.00142829	74.5	19.5256
20	80	decycling	0.0286049	0.000020551	0.4086	0.00233238	84	27.4372
20	80	double	0.0286066	3.36359E-05	0.549	0.0303513	76.5	19.638
20	90	random	0.0274059	0.000231174	0.0686	0.00287054	83.7	24.2448
20	90	decycling	0.0250169	1.72708E-05	0.4085	0.00364005	81.2	20.4441
20	90	double	0.0250123	3.92213E-05	0.5385	0.00111803	79.3	21.204
20	100	random	0.0242346	0.000693721	0.0671	0.000943398	98.5	27.5654
20	100	decycling	0.0222463	0.000021986	0.4184	0.0306764	113.8	34.3826
20	100	double	0.0222257	1.42582E-05	0.5381	0.00113578	83.5	7.5
20	110	random	0.0219785	0.00105687	0.0674	0.00195959	107.2	28.0742
20	110	decycling	0.0199967	1.62501E-05	0.4071	0.00207123	91	0
20	110	double	0.0200008	1.93335E-05	0.5389	0.00326956	114.5	36.5055
20	120	random	0.0194177	0.0001868	0.0665	0.000806226	109.8	22.6839
20	120	decycling	0.0181859	2.08535E-05	0.4074	0.00313688	121.2	40.4
20	120	double	0.0181753	2.20041E-05	0.5368	0.0006	115.6	31.7717
20	130	random	0.0176684	0.000209712	0.066	0.000774597	134.7	40.699
20	130	decycling	0.0166695	2.45666E-05	0.4065	0.00201246	115.9	14.7
20	130	double	0.0166722	2.15287E-05	0.5387	0.0062458	113.4	7.2
20	140	random	0.0162444	0.000200264	0.0655	0.00067082	156	53.5686
20	140	decycling	0.0153875	2.35259E-05	0.4065	0.00220227	138.5	36.9926
20	140	double	0.015393	1.65834E-05	0.5386	0.00684398	133.1	36.3
20	150	random	0.0151095	0.000278616	0.0652	0.0006	133.3	5.69298
20	150	decycling	0.0142975	2.24346E-05	0.4068	0.00218174	141.1	30.3
20	150	double	0.0142864	2.10729E-05	0.5374	0.00210713	138.4	22.2
20	160	random	0.0141082	0.000415233	0.0654	0.000916515	147.2	12.687
20	160	decycling	0.0133273	0.000015213	0.4064	0.00168523	141	0
20	160	double	0.0133385	1.89351E-05	0.5368	0.0018868	178.2	54.0607
20	170	random	0.0133361	0.000648075	0.0661	0.00151327	180.9	46.8518
20	170	decycling	0.0124983	1.80535E-05	0.4079	0.00816639	151	0
20	170	double	0.0124893	1.49098E-05	0.5359	0.00122066	177.5	47.3017
20	180	random	0.0123925	0.00029733	0.0654	0.000916515	181.2	42.9251
20	180	decycling	0.0117644	1.70604E-05	0.406	0.00228035	171.1	20.2309
20	180	double	0.0117632	0.000015959	0.5406	0.00873155	189.8	50.7106
20	190	random	0.0115507	0.000108091	0.0646	0.0008	205.2	68.4
20	190	decycling	0.011114	1.52684E-05	0.4142	0.0247095	171	0
20	190	double	0.0111039	2.74694E-05	0.5809	0.0462287	171	0
20	200	random	0.0109716	0.000133325	0.0647	0.000640312	209.7	56.1196
20	200	decycling	0.0105237	1.51053E-05	0.4128	0.0182143	199.1	54.3
20	200	double	0.0105264	1.54418E-05	0.5369	0.00301496	204	47.0404
20	210	random	0.0103722	9.46531E-05	0.0643	0.000458258	227	72.1679
20	210	decycling	0.0100047	1.66896E-05	0.406	0.00219089	191	0
20	210	double	0.00999792	8.90249E-06	0.5362	0.00166132	191	0
20	220	random	0.00997136	0.000349109	0.0681	0.00181384	233.7	67.516
20	220	decycling	0.00952347	1.75993E-05	0.4156	0.0305293	221.1	60.3
20	220	double	0.00951884	8.67144E-06	0.5356	0.0012	237.2	57.3739
20	230	random	0.00937638	4.32184E-05	0.0644	0.0008	225.2	42.6
20	230	decycling	0.00908756	9.74581E-06	0.4059	0.00242693	269	82.7418
20	230	double	0.0090766	1.58847E-05	0.5349	0.0003	216.5	16.5
20	240	random	0.00894312	5.85986E-05	0.0642	0.0004	251.5	65.6266
20	240	decycling	0.0086936	1.70502E-05	0.4067	0.00355106	221	0
20	240	double	0.00869841	1.18096E-05	0.5352	0.0006	274.7	88.244
20	250	random	0.00857341	0.000052943	0.0845	0.0415072	262.6	68.5656
20	250	decycling	0.00833412	8.34016E-06	0.4379	0.0483703	262.3	70.9141
20	250	double	0.00833444	0.000017986	0.5354	0.00128062	254.1	69.3
100	110	random	0.167169	0.00760161	0.6954	0.00990152	11	0
100	110	decycling	0.167202	0.00475003	22.0898	0.563011	11	0
100	110	double	0.165326	0.00367171	28.6484	0.0298469	11	0
100	120	random	0.0917399	0.0038953	0.661	0.0067082	21	0
100	120	decycling	0.0904902	0.00330858	21.8323	0.0123211	21	0
100	120	double	0.0902226	0.00248739	28.658	0.0940096	21	0
100	130	random	0.0620668	0.00260502	0.6456	0.00821219	31	0
100	130	decycling	0.0613886	0.00062853	21.8389	0.0131107	31	0
100	130	double	0.0619905	0.00134319	29.0583	0.369822	31	0
100	140	random	0.0471967	0.00152278	0.6377	0.00467012	41	0
100	140	decycling	0.0480697	0.00162349	21.8212	0.0229556	41	0
100	140	double	0.0449843	0.000472919	28.8279	0.537486	41	0
100	150	random	0.0384348	0.00120336	0.633	0.00328634	51	0
100	150	decycling	0.0378646	0.00106332	21.7761	0.0185604	51	0
100	150	double	0.0339209	8.93478E-05	28.671	0.314704	51	0
100	160	random	0.0319089	0.000698332	0.6291	0.0017	61	0
100	160	decycling	0.031416	0.00090059	22.1614	0.544321	61	0
100	160	double	0.0270807	6.17745E-05	28.7502	0.413168	61	0
100	170	random	0.027751	0.000509192	0.6246	0.00149666	71	0
100	170	decycling	0.0270222	0.000733526	21.8862	0.230799	71	0
100	170	double	0.0228234	7.15569E-05	28.5453	0.0223251	71	0
100	180	random	0.0243682	0.000616188	0.6256	0.00434051	81	0
100	180	decycling	0.0226	0.000405107	21.7857	0.0211237	81	0
100	180	double	0.0197114	5.13849E-05	28.5588	0.0813152	81	0
100	190	random	0.0216426	0.000808402	0.6209	0.00450444	91	0
100	190	decycling	0.0194747	0.000409038	21.9049	0.318113	91	0
100	190	double	0.0171689	0.000020995	28.5839	0.107658	91	0
100	200	random	0.0195078	0.000227924	0.62	0.002	101	0
100	200	decycling	0.0170245	0.000256379	21.8425	0.232374	101	0
100	200	double	0.0152355	0.000015159	28.5723	0.126989	101	0
100	210	random	0.0181418	0.000793814	0.6204	0.0060696	111	0
100	210	decycling	0.0151862	0.000189559	22.1635	0.241371	111	0
100	210	double	0.0138318	9.09767E-06	28.6025	0.166272	111	0
100	220	random	0.0162149	0.000143743	0.6159	0.000830662	121	0
100	220	decycling	0.0137013	8.68492E-05	21.7452	0.0209418	121	0
100	220	double	0.012723	8.37625E-06	28.6004	0.170615	121	0
100	230	random	0.0153224	0.000536802	0.6165	0.00498498	131	0
100	230	decycling	0.0124767	0.000055314	21.7561	0.0163979	131	0
100	230	double	0.0118119	1.00179E-05	28.577	0.028931	131	0
100	240	random	0.0140479	0.000373481	0.6143	0.00286531	141	0
100	240	decycling	0.0114921	2.29288E-05	21.7673	0.0165653	141	0
100	240	double	0.011052	8.18757E-06	28.7494	0.556217	141	0
100	250	random	0.0130811	0.000106067	0.6129	0.00266271	151	0
100	250	decycling	0.0107112	2.02849E-05	21.7675	0.0276378	151	0
100	250	double	0.0104186	1.15333E-05	28.512	0.0119917	151	0
100	260	random	0.0122401	5.41707E-05	0.6125	0.00162788	161	0
100	260	decycling	0.0100701	1.57168E-05	21.823	0.204788	161	0
100	260	double	0.00986337	1.53782E-05	28.5284	0.0163902	161	0
100	270	random	0.0115854	0.000125171	0.6117	0.00167631	171	0
100	270	decycling	0.00949986	1.36771E-05	21.7262	0.0117201	171	0
100	270	double	0.00938254	1.43403E-05	28.5386	0.0536362	171	0
100	280	random	0.0109652	0.000125492	0.6116	0.00215407	181	0
100	280	decycling	0.00903475	1.16389E-05	21.8003	0.156981	181	0
100	280	double	0.00895013	1.85794E-05	28.5572	0.108464	181	0
100	290	random	0.0103439	6.14293E-05	0.6093	0.0011	191	0
100	290	decycling	0.00860975	9.68516E-06	21.8415	0.222814	191	0
100	290	double	0.00856321	1.45366E-05	28.7407	0.453156	191	0
100	300	random	0.0098949	0.000200867	0.6097	0.00184662	201	0
100	300	decycling	0.00824187	1.33478E-05	21.7731	0.0329619	201	0
100	300	double	0.00821578	9.7358E-06	28.6776	0.426722	201	0
100	310	random	0.00949498	0.000345638	0.6617	0.00473392	211	0
100	310	decycling	0.00790548	0.000013591	21.7264	0.00677052	211	0
100	310	double	0.00788091	6.52142E-06	28.6738	0.44211	211	0
100	320	random	0.00896901	6.95823E-05	0.6089	0.00157797	221	0
100	320	decycling	0.00760076	9.26484E-06	22.0352	0.134047	221	0
100	320	double	0.00758968	7.7137E-06	28.7737	0.661283	221	0
100	330	random	0.0086839	0.000223889	0.6092	0.00271293	231	0
100	330	decycling	0.00732182	1.42396E-05	22.0946	0.486108	231	0
100	330	double	0.00731528	1.00557E-05	28.5213	0.0214898	231	0
100	340	random	0.00822227	5.49871E-05	0.6071	0.00277308	241	0
100	340	decycling	0.00705983	1.08942E-05	21.923	0.465334	241	0
100	340	double	0.00705182	1.17239E-05	28.523	0.0256554	241	0
100	350	random	0.00792225	7.67041E-05	0.6067	0.00241039	251	0
100	350	decycling	0.00682173	1.27394E-05	21.7952	0.0311249	251	0
100	350	double	0.00681336	6.42773E-06	28.5476	0.0295371	251	0
100	360	random	0.0076011	6.30088E-05	0.6062	0.00213542	261	0
100	360	decycling	0.00659477	6.42564E-06	21.7391	0.0188544	261	0
100	360	double	0.00659295	9.69141E-06	28.59	0.103593	261	0
100	370	random	0.00734484	6.72338E-05	0.607	0.00194936	271	0
100	370	decycling	0.00638558	4.74152E-06	21.8083	0.0615127	271	0
100	370	double	0.00638061	3.83338E-06	28.7201	0.624309	271	0
100	380	random	0.00707267	5.35803E-05	0.614	0.0256827	281	0
100	380	decycling	0.00618257	9.12132E-06	21.7789	0.047492	281	0
100	380	double	0.00618197	9.06038E-06	28.8572	0.841805	281	0
100	390	random	0.00679594	3.14532E-05	0.6214	0.0518772	291	0
100	390	decycling	0.00599708	0.000007493	21.7473	0.0355642	291	0
100	390	double	0.00599937	9.28432E-06	28.5207	0.0225258	291	0
100	400	random	0.0066938	0.000289922	0.6231	0.051374	301	0
100	400	decycling	0.00582395	8.62985E-06	21.7899	0.0372598	301	0
100	400	double	0.0058254	1.19499E-05	28.7715	0.461643	301	0
100	410	random	0.00636473	2.09116E-05	0.6168	0.0407549	311	0
100	410	decycling	0.00565938	7.97426E-06	21.7434	0.0360949	311	0
100	410	double	0.0056593	7.55708E-06	28.6029	0.202535	311	0
100	420	random	0.00622558	7.18065E-05	0.6234	0.0536604	321	0
100	420	decycling	0.00549808	1.07865E-05	21.8527	0.221497	321	0
100	420	double	0.00550287	0.000005794	28.5946	0.0578086	321	0
100	430	random	0.00601467	3.16504E-05	0.6213	0.054573	331	0
100	430	decycling	0.00535301	1.05925E-05	21.7611	0.0696584	331	0
100	430	double	0.00535335	7.17154E-06	28.5423	0.0570282	331	0
100	440	random	0.0058269	3.61343E-05	0.6231	0.0576775	341	0
100	440	decycling	0.00521974	8.46713E-06	21.8064	0.0779951	341	0
100	440	double	0.00521752	0.000008034	28.5488	0.0408994	341	0
100	450	random	0.00569418	9.01866E-05	0.6228	0.0577664	351	0
100	450	decycling	0.00507981	1.14018E-05	21.7465	0.0225666	351	0
100	450	double	0.00508449	8.20754E-06	28.5537	0.0374915	351	0
100	460	random	0.00549028	3.24624E-05	0.6224	0.0595755	361	0
100	460	decycling	0.00495831	1.34173E-05	21.9053	0.0725811	361	0
100	460	double	0.00495928	6.83616E-06	28.5322	0.0271765	361	0
100	470	random	0.00535264	3.54725E-05	0.6212	0.0596084	371	0
100	470	decycling	0.00483786	8.67228E-06	21.7589	0.0570131	371	0
100	470	double	0.00484199	8.72891E-06	28.6162	0.205839	371	0
100	480	random	0.00525571	0.000156579	0.6243	0.0603855	381	0
100	480	decycling	0.00472235	6.45065E-06	22.1379	0.575901	381	0
100	480	double	0.00472529	6.04823E-06	29.1511	0.812755	381	0
100	490	random	0.00511641	9.84554E-05	0.623	0.0630079	391	0
100	490	decycling	0.00461755	6.93433E-06	21.8343	0.0850224	391	0
100	490	double	0.00461772	6.68977E-06	28.7163	0.451944	391	0
100	500	random	0.00498183	4.27403E-05	0.6236	0.0621871	401	0
100	500	decycling	0.00451225	9.62688E-06	21.7692	0.0124804	401	0
100	500	double	0.00451004	4.10711E-06	28.7627	0.657717	401	0
50	60	random	0.165881	0.00853923	0.1002	0.00411825	11	0
50	60	decycling	0.163775	0.00413576	0.9987	0.00574543	11	0
50	60	double	0.16649	0.00495362	1.2728	0.00574108	11	0
50	70	random	0.0893154	0.00354614	0.0796	0.00215407	21	0
50	70	decycling	0.090596	0.00347005	0.979	0.00581378	21	0
50	70	double	0.0852822	0.000905358	1.2561	0.00211896	21	0
50	80	random	0.0636836	0.00354903	0.0768	0.00433128	31	0
50	80	decycling	0.0612508	0.00294817	0.9722	0.00315595	31	0
50	80	double	0.0526679	0.00036323	1.2497	0.00968556	31	0
50	90	random	0.0478151	0.00231276	0.0725	0.0015	41	0
50	90	decycling	0.0442574	0.00173884	0.9685	0.00458803	41	0
50	90	double	0.038597	0.00010979	1.244	0.00289828	41	0
50	100	random	0.0378397	0.000418652	0.0697	0.0011	51	0
50	100	decycling	0.0334239	0.000716276	0.9638	0.00183303	51	0
50	100	double	0.0299492	1.86358E-05	1.2434	0.00402989	51	0
50	110	random	0.0325654	0.00114685	0.069	0.00126491	61	0
50	110	decycling	0.0268508	0.000131737	0.9624	0.00241661	61	0
50	110	double	0.0251174	1.98996E-05	1.2408	0.00183303	61	0
50	120	random	0.0274723	0.000200759	0.0684	0.00190788	71	0
50	120	decycling	0.0226784	4.98498E-05	0.9628	0.00493559	71	0
50	120	double	0.021878	0.000019468	1.24	0.00134164	71	0
50	130	random	0.0242058	0.000352537	0.0702	0.00107703	81	0
50	130	decycling	0.0199096	4.77905E-05	0.962	0.00282843	81	0
50	130	double	0.0195592	2.47544E-05	1.2594	0.0297664	81	0
50	140	random	0.022417	0.00132514	0.0679	0.00207123	91	0
50	140	decycling	0.0178929	2.00583E-05	0.9617	0.00219317	91	0
50	140	double	0.0177632	3.13133E-05	1.2424	0.00355528	91	0
50	150	random	0.0196238	0.000719738	0.0661	0.00113578	101	0
50	150	decycling	0.0163732	2.58913E-05	0.962	0.00309839	101	0
50	150	double	0.016298	2.81582E-05	1.2427	0.00426732	101	0
50	160	random	0.017859	0.000289648	0.0665	0.00162788	111	0
50	160	decycling	0.015106	2.85045E-05	0.9606	0.00290517	111	0
50	160	double	0.0150858	2.65585E-05	1.24	0.00109545	111	0
50	170	random	0.0162398	0.000161174	0.0664	0.0032311	121	0
50	170	decycling	0.0140427	1.34387E-05	0.9621	0.0033	121	0
50	170	double	0.0140286	1.63932E-05	1.2405	0.0019105	121	0
50	180	random	0.0150462	0.00017228	0.0655	0.000921954	131	0
50	180	decycling	0.0131132	1.26598E-05	0.9628	0.0040694	131	0
50	180	double	0.0131108	0.000012474	1.2421	0.00364555	131	0
50	190	random	0.0141934	0.000606469	0.0655	0.00128452	141	0
50	190	decycling	0.012306	1.65202E-05	0.9792	0.0348017	141	0
50	190	double	0.0123024	1.19936E-05	1.2478	0.0271028	141	0
50	200	random	0.0132331	0.000421755	0.0652	0.00087178	151	0
50	200	decycling	0.0115935	1.42295E-05	0.9612	0.00285657	151	0
50	200	double	0.0115874	1.24927E-05	1.2492	0.0205222	151	0
50	210	random	0.0122572	0.000112769	0.0647	0.000640312	161	0
50	210	decycling	0.0109584	1.40166E-05	0.9679	0.00246779	161	0
50	210	double	0.0109595	1.37685E-05	1.2417	0.00429069	161	0
50	220	random	0.011784	0.000469787	0.0653	0.00118743	171	0
50	220	decycling	0.0103737	1.06124E-05	0.9609	0.00164012	171	0
50	220	double	0.0103894	1.09401E-05	1.2397	0.0022383	171	0
50	230	random	0.0111025	0.000502443	0.0647	0.00118743	181	0
50	230	decycling	0.00986977	1.34706E-05	0.9607	0.00179165	181	0
50	230	double	0.00986964	1.18716E-05	1.24	0.00272029	181	0
50	240	random	0.0103198	5.61537E-05	0.0641	0.0003	191	0
50	240	decycling	0.00940696	1.42131E-05	0.9627	0.00447325	191	0
50	240	double	0.00940994	7.50223E-06	1.2424	0.00397995	191	0
50	250	random	0.00992191	0.000202148	0.0643	0.000640312	201	0
50	250	decycling	0.00898539	1.28682E-05	0.9604	0.000663325	201	0
50	250	double	0.00899046	9.51465E-06	1.2407	0.00368917	201	0
50	260	random	0.00941909	0.000106006	0.0644	0.0008	211	0
50	260	decycling	0.00859791	7.51829E-06	0.9679	0.0173289	211	0
50	260	double	0.00858926	1.04001E-05	1.2416	0.00440908	211	0
50	270	random	0.00905728	0.000380647	0.0651	0.0022561	221	0
50	270	decycling	0.00825497	1.19561E-05	0.9631	0.00406079	221	0
50	270	double	0.008247	0.000010498	1.2439	0.00786702	221	0
50	280	random	0.00861121	0.00010464	0.0639	0.000830662	231	0
50	280	decycling	0.00792142	0.000016315	0.9609	0.00164012	231	0
50	280	double	0.00792208	1.06294E-05	1.242	0.0060663	231	0
50	290	random	0.00821819	7.41361E-05	0.0641	0.00137477	241	0
50	290	decycling	0.00761514	1.25993E-05	0.9598	0.00227156	241	0
50	290	double	0.0076139	1.09108E-05	1.2394	0.00195959	241	0
50	300	random	0.00795548	0.00014246	0.0638	0.0006	251	0
50	300	decycling	0.00733659	1.58071E-05	0.961	0.00209762	251	0
50	300	double	0.00734119	1.24212E-05	1.239	0.00161245	251	0
50	310	random	0.00765065	8.14709E-05	0.0641	0.000538516	261	0
50	310	decycling	0.00707314	9.39083E-06	0.9611	0.00242693	261	0
50	310	double	0.00708099	1.03986E-05	1.2416	0.00287054	261	0
50	320	random	0.00734735	9.14374E-05	0.0635	0.000921954	271	0
50	320	decycling	0.0068363	0.000014555	0.9608	0.00267582	271	0
50	320	double	0.00683952	1.01348E-05	1.2436	0.0122735	271	0
50	330	random	0.00707992	0.000062041	0.0636	0.000489898	281	0
50	330	decycling	0.00660695	7.27558E-06	0.9668	0.00263818	281	0
50	330	double	0.00660919	1.49643E-05	1.2435	0.005005	281	0
50	340	random	0.00679902	2.03471E-05	0.0643	0.00228254	291	0
50	340	decycling	0.00639834	6.52114E-06	0.9659	0.0113265	291	0
50	340	double	0.0064	7.94171E-06	1.2404	0.00533292	291	0
50	350	random	0.00662696	5.04064E-05	0.0649	0.00336006	301	0
50	350	decycling	0.00619879	1.08358E-05	0.9598	0.00146969	301	0
50	350	double	0.00620145	7.4158E-06	1.2392	0.00227156	301	0
7	100	random	0.0208696	0.000238431	0.0668	0.000748331	52995.3	2349.37
7	100	decycling	0.0205981	0.000131705	0.2431	0.00144568	46771.6	1868.6
7	100	double	0.0205858	0.000172345	0.2634	0.00142829	46518.2	2739.69
7	100	decycling_set	0.0205262	7.03992E-05	0.0964	0.000663325	47548.4	3992.3
7	100	pasha	0.0205079	7.44874E-05	0.0968	0.00166132	50271.1	3190.82
7	100	docks	0.0205388	0.000105102	0.0979	0.00202237	48762.1	2539.87
8	100	random	0.0211997	0.000535905	0.0678	0.00208806	14497.4	948.988
8	100	decycling	0.0206613	5.81831E-05	0.2584	0.00245764	13241.1	1334.79
8	100	double	0.0206508	9.01393E-05	0.2843	0.00118743	12461.1	1123.25
8	100	decycling_set	0.0206618	0.000131474	0.0946	0.00156205	13298.9	743.48
8	100	pasha	0.0206871	0.000029977	0.1005	0.0165907	13805.2	1212.2
8	100	docks	0.0206978	0.000107082	0.1023	0.0191836	13374	777.631
9	100	random	0.0213082	0.000296109	0.0681	0.00266271	4430.9	327.209
9	100	decycling	0.020734	0.00004912	0.262	0.00148324	4166.8	372.12
9	100	double	0.0207376	4.72029E-05	0.2997	0.0011	3926.5	289.23
9	100	decycling_set	0.0207311	4.75029E-05	0.1038	0.0223598	4194.7	434.526
9	100	pasha	0.0208791	6.15851E-05	0.1113	0.0274374	4210.4	172.279
9	100	docks	0.0208438	5.56782E-05	0.1056	0.0242825	4024.7	345.491
10	100	random	0.0215961	0.000458962	0.0711	0.0109859	1657.7	104.185
10	100	decycling	0.0209063	5.14035E-05	0.2774	0.00174356	1556.6	106.878
10	100	double	0.020899	4.35405E-05	0.3211	0.0027	1506.5	115.081
10	100	decycling_set	0.0208901	5.40592E-05	0.1054	0.0237369	1629.1	135.428
10	100	pasha	0.0210309	7.20376E-05	0.113	0.0263666	1570.8	118.766
10	100	docks	0.0209991	3.42736E-05	0.1074	0.0252595	1571.4	109.725
11	100	random	0.0221044	0.000950034	0.0671	0.00113578	805.8	64.9196
11	100	decycling	0.0210154	3.56691E-05	0.2818	0.0006	799.4	96.0273
11	100	double	0.0210087	3.98186E-05	0.3442	0.0136147	710.3	39.9726
11	100	decycling_set	0.0210181	5.69341E-05	0.1552	0.0300992	747.4	66.809
11	100	pasha	0.0211643	6.14364E-05	0.1519	0.030517	744.6	52.0676
11	100	docks	0.0211755	7.61895E-05	0.1383	0.0237573	750.9	64.0241
5	100	random	0.0206282	0.000906751	0.068	0.00134164	747090	67746.8
5	100	decycling	0.0205795	0.000206255	0.2371	0.00751598	509442	85548.4
5	100	double	0.0206183	0.000256935	0.238	0.00306594	490074	67076
5	100	decycling_set	0.0207625	0.000298902	0.1043	0.00100499	515177	103246
6	100	random	0.0209676	0.000603026	0.0674	0.00135647	188231	14706.1
6	100	decycling	0.0207097	0.000147931	0.2643	0.00173494	174690	24201.1
6	100	double	0.0206075	0.000177632	0.2651	0.0033	145637	24286.5
6	100	decycling_set	0.02058	0.000167917	0.1	0.000894427	164821	21089
12	100	random	0.022092	0.000674901	0.0673	0.00173494	493.1	49.172
12	100	decycling	0.0211533	5.12068E-05	0.3006	0.00377359	448.4	37.4438
12	100	double	0.0211417	3.72686E-05	0.3712	0.0272756	441.9	26.2467
12	100	decycling_set	0.0211247	4.37449E-05	0.16	0.0276948	446.9	53.7037
12	100	pasha	0.0214636	0.000112219	0.1503	0.0232424	436.4	46.5149
13	100	random	0.0227935	0.000896017	0.0676	0.000916515	338.4	33.0884
13	100	decycling	0.0212759	0.0000288	0.3084	0.00128062	330.1	28.2469
13	100	double	0.0212506	2.31165E-05	0.3925	0.0286993	309.1	36.0012
13	100	decycling_set	0.0212589	3.03278E-05	0.1585	0.0238548	297.7	33.8705
13	100	pasha	0.0216962	0.000173992	0.1603	0.0229698	314.6	34.4505
14	100	random	0.0228523	0.000716766	0.0672	0.001249	261.8	2.74955
14	100	decycling	0.0213965	3.02254E-05	0.3235	0.00224722	252.7	16.9355
14	100	double	0.0214004	4.85656E-05	0.4035	0.00143178	257.5	18.5594
15	100	random	0.0228767	0.000286402	0.0673	0.00134536	205.2	35.8826
15	100	decycling	0.0215352	2.41712E-05	0.3391	0.0113265	187	30.2688
15	100	double	0.0215205	4.36754E-05	0.4257	0.00141774	189.9	34.0777
11	15	Miniception	0.2983673684	0.008717152	25.3910516024	0.1578885434
11	20	Miniception	0.1765885266	0.0056176888	25.06154809	0.0436782655
11	30	Miniception	0.0918575919	0.002163701	24.4003111839	0.1064183663
11	40	Miniception	0.061960742	0.0017131803	24.3291527987	0.0722405713
11	50	Miniception	0.0475544376	0.0010755464	24.2610222816	0.0604083254
11	60	Miniception	0.0382504783	0.0004789756	24.3509397268	0.0692561389
11	70	Miniception	0.0321583522	0.0003424059	24.3400290728	0.0936291269
11	80	Miniception	0.0275593176	0.0002989815	24.271175313	0.0837266072
11	90	Miniception	0.0242090242	0.0002656134	24.2758103132	0.0932315573
11	100	Miniception	0.0215638516	0.0003204835	24.2794696569	0.0854511668
11	110	Miniception	0.0195429795	0.0003675387	24.3209388018	0.0746200755
11	120	Miniception	0.0178579779	0.0002885223	24.3153936148	0.0879820888
11	130	Miniception	0.0163067163	0.0001414093	24.2952937603	0.0849872336
11	140	Miniception	0.0152136352	0.0001485929	24.2784571648	0.0786379773
11	150	Miniception	0.014046464	0.0001352434	24.3262533426	0.1001775343
11	160	Miniception	0.0132302132	0.0003477543	24.2780509233	0.102641355
11	170	Miniception	0.0122852023	0.000135199	24.2575582743	0.091179632
11	180	Miniception	0.0115671816	7.60562138755902E-05	24.2823494673	0.0869278958
11	190	Miniception	0.010996841	0.0001291104	24.3125668526	0.1110634669
11	200	Miniception	0.0104416204	9.6297328344776E-05	24.2344779491	0.1086123282
20	30	Miniception	0.1449965655	0.0048234413	24.8132099867	0.0728064669
20	40	Miniception	0.0848060811	0.0026103324	24.3916181087	0.0660381169
20	50	Miniception	0.058930382	0.0015705487	24.2954897881	0.0390483664
20	60	Miniception	0.0458350471	0.0010637473	24.3010084629	0.0411482905
20	70	Miniception	0.0370850005	0.0009716363	24.3006091833	0.0387227158
20	80	Miniception	0.0310903391	0.0003675531	24.2729717493	0.0424489006
20	90	Miniception	0.0266396806	0.0004622522	24.28707726	0.0511833878
20	100	Miniception	0.0236577749	0.0004184615	24.286597538	0.063665181
20	110	Miniception	0.0210858201	0.0005264155	24.2456146955	0.0468681936
20	120	Miniception	0.0190005661	0.0002418871	24.2781861305	0.040671392
20	130	Miniception	0.0176677536	0.0007485568	24.2595354557	0.0561504531
20	140	Miniception	0.0161289806	0.0003337615	24.2247409344	0.0421963542
20	150	Miniception	0.0147995881	0.0002311791	24.2465399504	0.026991837
20	160	Miniception	0.013704296	0.0001245367	24.2562317133	0.0449944062
20	170	Miniception	0.0129858047	0.0001754818	24.2735961914	0.0631734446
20	180	Miniception	0.012126993	0.000117317	24.276900363	0.0464466633
20	190	Miniception	0.0115247619	0.0002181077	24.2660172462	0.0458311367
20	200	Miniception	0.0108506206	0.0001792905	24.2543918371	0.0568135833
20	210	Miniception	0.0102243394	6.73733244601308E-05	24.2714640617	0.0455622929
20	220	Miniception	0.0097400585	7.85755551149693E-05	24.2407265186	0.0439919708
20	230	Miniception	0.0092842076	0.000066021	24.2364405155	0.0351415971
20	240	Miniception	0.0088886169	7.19073128999796E-05	24.2698596001	0.0633907604
20	250	Miniception	0.0084919561	5.0905797776988E-05	24.2575544357	0.0405424831
50	60	Miniception	0.1465024179	0.0065810711	25.9206541538	0.0851043218
50	70	Miniception	0.0786872456	0.0023650812	25.2387507677	0.0347790449
50	80	Miniception	0.0542326957	0.0024808829	25.010950017	0.0327019492
50	90	Miniception	0.041231612	0.0020570035	23.9545146704	0.0217712676
50	100	Miniception	0.0349862814	0.0012175627	23.8713786602	0.0263301355
50	110	Miniception	0.0297083556	0.001114476	23.8425965786	0.0230502848
50	120	Miniception	0.0262482686	0.0012970759	23.8299742222	0.0219642616
50	130	Miniception	0.0230970532	0.0010911538	23.8402525425	0.0253907461
50	140	Miniception	0.0205168605	0.0003640038	23.8381874561	0.0475066997
50	150	Miniception	0.0183478499	0.0004008321	23.8082537413	0.0184815068
50	160	Miniception	0.0169010628	0.0004718939	23.8338557482	0.0341674777
50	170	Miniception	0.015312135	0.0001717058	23.8363860369	0.034586922
50	180	Miniception	0.0142675999	0.0002719177	23.8128902197	0.0250114058
50	190	Miniception	0.0134564559	0.0004036075	23.8314700603	0.0315520638
50	200	Miniception	0.0126912122	0.000457972	23.8350494385	0.0256365367
50	210	Miniception	0.0119213784	0.0004020202	23.8001266718	0.0174756064
50	220	Miniception	0.0110763643	0.0002199277	23.8269720078	0.0312377153
50	230	Miniception	0.0105011615	0.0002531613	23.8302344322	0.0321589421
50	240	Miniception	0.0098761184	0.0001483364	23.8028891563	0.0302023241
50	250	Miniception	0.009596577	0.0002691298	23.8346801996	0.0252214647
50	260	Miniception	0.0091050846	0.0002513461	24.0238657236	0.0361549849
50	270	Miniception	0.0087348728	0.0002379745	24.0103464127	0.036418396
50	280	Miniception	0.0084582514	0.0001515063	24.0445412159	0.0324524202
50	290	Miniception	0.0081005197	0.0002762549	24.0268962622	0.0261732257
50	300	Miniception	0.0076940577	0.0001707539	24.0004309893	0.0341001675
50	310	Miniception	0.0073871562	0.0001271495	24.0240966082	0.0343344516
50	320	Miniception	0.0070809047	0.0001078827	24.0243350506	0.0496142922
50	330	Miniception	0.0069576341	0.000254671	23.9911719799	0.0253654444
50	340	Miniception	0.0066040324	7.83092210197938E-05	24.0162422657	0.0253757031
50	350	Miniception	0.0063949313	9.64687472745694E-05	24.0202031851	0.0316134477
100	110	Miniception	0.1428524342	0.0036280752	26.4617716789	0.1238847265
100	120	Miniception	0.0785603377	0.0029282363	25.9154473066	0.1071182215
100	130	Miniception	0.0536058607	0.0026463272	25.462735939	0.0510964031
100	140	Miniception	0.0418091839	0.0015028166	25.2251036882	0.0274989495
100	150	Miniception	0.0333765204	0.001344029	25.2047522306	0.0305160467
100	160	Miniception	0.0279968872	0.0013567524	25.1128986597	0.0608235543
100	170	Miniception	0.0236843845	0.0006748129	24.9993198633	0.0435333157
100	180	Miniception	0.0211245791	0.0012208251	25.0050479412	0.0305529215
100	190	Miniception	0.0185978641	0.0005091113	24.0496592999	0.0543783376
100	200	Miniception	0.0170624489	0.0006750891	23.9006964445	0.0308226588
100	210	Miniception	0.015860437	0.0005381477	23.9598566771	0.0445740671
100	220	Miniception	0.0148393069	0.0002466124	23.94217031	0.06648673
100	230	Miniception	0.0139526181	0.0004090527	23.9224172831	0.0605168651
100	240	Miniception	0.0130996497	0.0004312328	23.9464588404	0.0521657151
100	250	Miniception	0.0124160129	0.0003457335	23.9408206701	0.0591923751
100	260	Miniception	0.0118480073	0.0003312921	24.0965764999	0.0495725062
100	270	Miniception	0.0109422283	0.0001901942	24.1585711718	0.0463168883
100	280	Miniception	0.0101882809	0.0002306716	24.1489195347	0.0675175696
100	290	Miniception	0.0099131981	0.0002817341	24.1094296694	0.0443176246
100	300	Miniception	0.0093608727	0.0003155536	24.1658591509	0.0613246784
100	310	Miniception	0.00909337	0.0002490563	24.1405953407	0.0566543012
100	320	Miniception	0.0085008142	8.17163283254953E-05	24.1273214579	0.050950782
100	330	Miniception	0.0083071722	0.0002909936	24.1870054007	0.0534113195
100	340	Miniception	0.0078044573	0.0001746296	24.1416818857	0.0647874828
100	350	Miniception	0.0076397556	0.0001556626	24.1459095001	0.0777146569
100	360	Miniception	0.0072968022	0.0001525283	24.1821409464	0.0805564785
100	370	Miniception	0.0070646399	0.0001582732	24.1426799774	0.0665667546
100	380	Miniception	0.0068572979	0.0002069697	24.1647550344	0.0680460581
100	390	Miniception	0.0065896852	0.0001708386	24.2116327763	0.0658306446
100	400	Miniception	0.0064158835	0.0001838558	24.1560259819	0.0764257114
100	410	Miniception	0.0062065814	0.0002812523	24.1676947594	0.0929465393
100	420	Miniception	0.0059395488	0.0001214299	24.1864370584	0.0632626173
100	430	Miniception	0.0057069065	9.22042451913078E-05	24.1772220612	0.0956296905
100	440	Miniception	0.0056310657	0.0002050073	24.1424674273	0.0502498691
100	450	Miniception	0.0053935434	9.4069070948622E-05	24.1990904093	0.0631682359
100	460	Miniception	0.0052672821	0.0001384581	24.1480246067	0.0531311575
100	470	Miniception	0.0052037515	0.0001427848	24.154623127	0.0628518484
100	480	Miniception	0.0050435699	0.0001578929	24.1823513985	0.0621421218
100	490	Miniception	0.0048840184	0.000109889	24.1691608191	0.0862715648
100	500	Miniception	0.0048672982	0.000180769	24.1525808096	0.0742573407
5	100	Miniception	0.0207640883	0.0009767521	29.5988922596	0.0688900122
6	100	Miniception	0.0209674705	0.0005206656	27.3741775036	0.0699999557
7	100	Miniception	0.0210710426	0.0003673662	26.0758327723	0.1295810029
8	100	Miniception	0.0212181449	0.0003392611	25.4411253214	0.1275591888
9	100	Miniception	0.021245757	0.0001451787	24.9700047255	0.1530682657
10	100	Miniception	0.0215821994	0.00033533	24.6101601362	0.1290327927
11	100	Miniception	0.0218139118	0.0002444449	24.4103493214	0.1221811634
12	100	Miniception	0.0220375642	0.0003369461	24.1283571243	0.0669523543
13	100	Miniception	0.0222024866	0.0003298143	23.9052587032	0.0589807229
14	100	Miniception	0.022303299	0.0003473968	23.8544710875	0.0511084002
15	100	Miniception	0.0223345813	0.0003745606	24.4198507786	0.048215256
