# Supplementary material for: Efficient minimizer orders for large values of k using minimum decycling sets
Source: Genome Res. 2023 Jul;33(7):1154–61. doi: 10.1101/gr.277644.123 (PMC10538483; doi:10.1101/gr.277644.123)
Supplement: Supplement 1 [file Supplemental_Code.zip › Supplemental Code/results/out_klebsiella_full_10r.tsv]

k	L	method	density	density_std	runtime	runtime_std
11	20	random	0.183082	0.00826478	0.0466	0.00313688	0	0
11	20	decycling	0.162459	0.00335676	0.1605	0.00180278	0	0
11	20	double	0.147414	6.29776E-05	0.1839	0.00164012	0	0
11	20	decycling_set	0.162914	0.00264279	0.0702	0.0026	0	0
11	20	pasha	0.161677	0.00127371	0.08	0.00178885	0	0
11	20	docks	0.159894	0.00134281	0.0789	0.00504876	0	0
11	30	random	0.0936727	0.00210547	0.0414	0.000916515	0	0
11	30	decycling	0.0799931	0.000339227	0.1581	0.00516624	0	0
11	30	double	0.0795599	0.000176954	0.1833	0.0025318	0	0
11	30	decycling_set	0.0801872	0.000263377	0.0653	0.00100499	0	0
11	30	pasha	0.0862195	0.00165232	0.0727	0.00134536	0	0
11	30	docks	0.0861878	0.00164584	0.0714	0.00111355	0	0
11	40	random	0.0638395	0.00201712	0.0392	0.00299333	0	0
11	40	decycling	0.0568558	6.43132E-05	0.1561	0.00181384	0	0
11	40	double	0.0569354	0.00012274	0.1841	0.00262488	0	0
11	40	decycling_set	0.0569006	8.53001E-05	0.0694	0.00755248	0	0
11	40	pasha	0.0595328	0.000659399	0.0682	0.0014	0	0
11	40	docks	0.0592216	0.000615672	0.0745	0.00821279	0	0
11	50	random	0.0492014	0.0021751	0.0374	0.000663325	0	0
11	50	decycling	0.0442517	7.90063E-05	0.1555	0.00372156	0	0
11	50	double	0.0443271	0.000118003	0.1865	0.00304138	0	0
11	50	decycling_set	0.0443145	8.02762E-05	0.0686	0.00822435	0	0
11	50	pasha	0.0458033	0.000609567	0.0705	0.00732462	0	0
11	50	docks	0.0456884	0.000416092	0.0732	0.0100379	0	0
11	60	random	0.0397227	0.00163176	0.0389	0.00508822	0	0
11	60	decycling	0.036241	8.76402E-05	0.1539	0.00144568	0	0
11	60	double	0.0362635	7.52214E-05	0.1812	0.0025219	0	0
11	60	decycling_set	0.0362904	0.000115253	0.0635	0.00128452	0	0
11	60	pasha	0.0372914	0.000461493	0.0723	0.0089	0	0
11	60	docks	0.037178	0.000344779	0.0693	0.00795047	0	0
11	70	random	0.0329163	0.00137199	0.0411	0.00857263	0	0
11	70	decycling	0.030727	0.000077724	0.1528	0.000979796	0	0
11	70	double	0.0306709	6.19056E-05	0.1802	0.00198997	0	0
11	70	decycling_set	0.0306724	5.93325E-05	0.064	0.0056745	0	0
11	70	pasha	0.031334	0.000242898	0.0694	0.00836899	0	0
11	70	docks	0.0311899	0.000234619	0.0695	0.0098514	0	0
11	80	random	0.0280146	0.000364885	0.036	6.93889E-18	0	0
11	80	decycling	0.0266032	5.51398E-05	0.1528	0.00166132	0	0
11	80	double	0.0265772	6.11303E-05	0.1794	0.00195959	0	0
11	80	decycling_set	0.0265746	0.000052354	0.0631	0.00238537	0	0
11	80	pasha	0.0269933	0.00022884	0.0643	0.000458258	0	0
11	80	docks	0.0268225	4.79605E-05	0.0641	0.000538516	0	0
11	90	random	0.0254226	0.00157282	0.036	0.00118322	0	0
11	90	decycling	0.0235195	8.12226E-05	0.1537	0.00368917	0	0
11	90	double	0.0235004	9.54844E-05	0.1787	0.00179165	0	0
11	90	decycling_set	0.0234833	7.59414E-05	0.0647	0.00257099	0	0
11	90	pasha	0.0238186	0.00015012	0.0675	0.00706045	0	0
11	90	docks	0.0236746	0.000102496	0.0651	0.00323883	0	0
11	100	random	0.0219406	0.000274216	0.0358	0.00177764	0	0
11	100	decycling	0.0209749	6.26962E-05	0.1534	0.0022891	0	0
11	100	double	0.0209961	5.10082E-05	0.1816	0.00798999	0	0
11	100	decycling_set	0.0210153	7.02363E-05	0.0664	0.00887919	0	0
11	100	pasha	0.0212069	0.000100039	0.0631	0.0007	0	0
11	100	docks	0.0211225	6.85943E-05	0.0639	0.000943398	0	0
11	110	random	0.0198674	0.000652397	0.0351	0.0003	0	0
11	110	decycling	0.0190115	4.69764E-05	0.1549	0.0079177	0	0
11	110	double	0.0189991	4.58445E-05	0.1783	0.0020025	0	0
11	110	decycling_set	0.019029	2.11827E-05	0.0626	0.000663325	0	0
11	110	pasha	0.0192197	0.000139309	0.0627	0.000458258	0	0
11	110	docks	0.0191424	0.000078151	0.0638	0.000748331	0	0
11	120	random	0.0179684	0.00025913	0.0364	0.000916515	0	0
11	120	decycling	0.0173805	4.78018E-05	0.1515	0.0010247	0	0
11	120	double	0.0173749	2.58219E-05	0.1789	0.00181384	0	0
11	120	decycling_set	0.0173918	4.86947E-05	0.0626	0.000489898	0	0
11	120	pasha	0.017574	9.72182E-05	0.0641	0.0003	0	0
11	120	docks	0.0174961	7.50212E-05	0.0638	0.00116619	0	0
11	130	random	0.0163957	0.000136771	0.0348	0.0004	0	0
11	130	decycling	0.0159525	1.77678E-05	0.1525	0.00429535	0	0
11	130	double	0.0159658	1.54997E-05	0.1821	0.007245	0	0
11	130	decycling_set	0.015962	3.02446E-05	0.065	0.00574456	0	0
11	130	pasha	0.0161025	8.99082E-05	0.0629	0.0003	0	0
11	130	docks	0.016052	5.70032E-05	0.0661	0.00514684	0	0
11	140	random	0.0155921	0.000594258	0.0353	0.000458258	0	0
11	140	decycling	0.0148134	5.52976E-05	0.1509	0.00113578	0	0
11	140	double	0.0147968	0.000017467	0.1844	0.00631189	0	0
11	140	decycling_set	0.0148107	3.73167E-05	0.0634	0.000489898	0	0
11	140	pasha	0.014888	0.000053172	0.0638	0.00511468	0	0
11	140	docks	0.014843	3.64349E-05	0.0628	0.0006	0	0
11	150	random	0.0142789	0.000370069	0.0345	0.0005	0	0
11	150	decycling	0.0137847	0.000015413	0.1508	0.00087178	0	0
11	150	double	0.0138044	4.38102E-05	0.1786	0.00128062	0	0
11	150	decycling_set	0.0137913	4.33595E-05	0.0648	0.00474974	0	0
11	150	pasha	0.0138548	0.000052112	0.0631	0.0003	0	0
11	150	docks	0.0138218	4.09341E-05	0.062	0.000632456	0	0
11	160	random	0.0134818	0.000392003	0.0361	0.00104403	0	0
11	160	decycling	0.0128958	2.29518E-05	0.1526	0.00290517	0	0
11	160	double	0.0128985	3.11109E-05	0.1782	0.00198997	0	0
11	160	decycling_set	0.0128875	2.29034E-05	0.0649	0.00506853	0	0
11	160	pasha	0.0129461	3.31356E-05	0.0645	0.00111803	0	0
11	160	docks	0.0129244	5.76577E-05	0.0628	0.0004	0	0
11	170	random	0.012409	0.000122369	0.0342	0.0006	0	0
11	170	decycling	0.0121232	3.20076E-05	0.151	0.00109545	0	0
11	170	double	0.0121183	1.97292E-05	0.1788	0.00166132	0	0
11	170	decycling_set	0.0121236	2.25345E-05	0.0625	0.00111803	0	0
11	170	pasha	0.0121654	3.09737E-05	0.0644	0.000489898	0	0
11	170	docks	0.0121542	2.82278E-05	0.0617	0.000640312	0	0
11	180	random	0.0117686	0.000319544	0.0344	0.000916515	0	0
11	180	decycling	0.0114231	2.65178E-05	0.153	0.00404969	0	0
11	180	double	0.0114535	4.33334E-05	0.1785	0.0015	0	0
11	180	decycling_set	0.0114368	2.01993E-05	0.0631	0.000538516	0	0
11	180	pasha	0.0114793	0.00005484	0.0648	0.00474974	0	0
11	180	docks	0.0114745	5.26192E-05	0.0641	0.0003	0	0
11	190	random	0.0110566	0.000118391	0.0348	0.00208806	0	0
11	190	decycling	0.0108245	2.70952E-05	0.1517	0.00118743	0	0
11	190	double	0.0108107	2.57095E-05	0.1791	0.00175784	0	0
11	190	decycling_set	0.0108142	2.05524E-05	0.0625	0.00486313	0	0
11	190	pasha	0.0108497	3.77076E-05	0.0628	0.000748331	0	0
11	190	docks	0.0108482	3.48619E-05	0.0611	0.0003	0	0
11	200	random	0.0104866	8.83163E-05	0.034	6.93889E-18	0	0
11	200	decycling	0.0102626	4.10265E-05	0.1508	0.00116619	0	0
11	200	double	0.0102523	2.06744E-05	0.189	0.0132136	0	0
11	200	decycling_set	0.0102615	1.81956E-05	0.0607	0.000458258	0	0
11	200	pasha	0.0102785	2.96851E-05	0.0621	0.000943398	0	0
11	200	docks	0.0102771	3.61059E-05	0.0606	0.000489898	0	0
11	15	random	0.328575	0.0154705	0.0568	0.00485386	0	0
11	15	decycling	0.331977	0.015379	0.1722	0.00874986	0	0
11	15	double	0.307228	0.00159324	0.193	0.0109818	0	0
11	15	decycling_set	0.331262	0.0147522	0.0833	0.0076948	0	0
11	15	pasha	0.333103	0.0179052	0.0748	0.00561783	0	0
11	15	docks	0.331035	0.0137231	0.0747	0.00440568	0	0
20	30	random	0.166986	0.00707739	0.0478	0.00198997	0	0
20	30	decycling	0.166376	0.010884	0.2308	0.00218174	0	0
20	30	double	0.145501	0.000463897	0.2988	0.0076	0	0
20	40	random	0.0922873	0.00426932	0.0415	0.00120416	0	0
20	40	decycling	0.0785734	0.000770436	0.2225	0.00180278	0	0
20	40	double	0.0717056	4.57997E-05	0.2896	0.00210713	0	0
20	50	random	0.0633307	0.0030043	0.0379	0.00104403	0	0
20	50	decycling	0.0513848	0.000166017	0.2376	0.01102	0	0
20	50	double	0.050222	0.000147142	0.2875	0.0010247	0	0
20	60	random	0.0477137	0.00173416	0.0371	0.0007	0	0
20	60	decycling	0.0400848	8.88309E-05	0.2189	0.0007	0	0
20	60	double	0.0400352	0.000069624	0.2873	0.0009	0	0
20	70	random	0.0390363	0.00201767	0.0377	0.00249199	0	0
20	70	decycling	0.0333479	3.15838E-05	0.2189	0.000538516	0	0
20	70	double	0.0333305	2.76438E-05	0.287	0.000447214	0	0
20	80	random	0.0330632	0.00223787	0.0367	0.00100499	0	0
20	80	decycling	0.0285946	2.33626E-05	0.2185	0.0005	0	0
20	80	double	0.0285864	2.23195E-05	0.2865	0.0005	0	0
20	90	random	0.0275661	0.0001792	0.036	6.93889E-18	0	0
20	90	decycling	0.0250254	4.21682E-05	0.2181	0.0003	0	0
20	90	double	0.025029	3.36746E-05	0.2868	0.0004	0	0
20	100	random	0.0243502	0.000498765	0.0357	0.000458258	0	0
20	100	decycling	0.0222091	4.65535E-05	0.2181	0.000830662	0	0
20	100	double	0.0222305	3.88193E-05	0.2861	0.0003	0	0
20	110	random	0.0217935	0.000492228	0.0353	0.000458258	0	0
20	110	decycling	0.0200218	2.69758E-05	0.2179	0.000538516	0	0
20	110	double	0.0200266	2.74505E-05	0.2888	0.00295973	0	0
20	120	random	0.0196764	0.000428862	0.0352	0.0004	0	0
20	120	decycling	0.0182165	2.00675E-05	0.2185	0.00136015	0	0
20	120	double	0.0182121	0.000021467	0.286	0	0	0
20	130	random	0.0179969	0.0009463	0.0352	0.0006	0	0
20	130	decycling	0.0166765	3.27784E-05	0.2177	0.000640312	0	0
20	130	double	0.0166644	1.06824E-05	0.2861	0.0007	0	0
20	140	random	0.0164489	0.000471527	0.0344	0.000489898	0	0
20	140	decycling	0.0153976	3.94183E-05	0.2178	0.0004	0	0
20	140	double	0.0154026	3.19862E-05	0.2874	0.000916515	0	0
20	150	random	0.0151386	0.000172204	0.035	0.000774597	0	0
20	150	decycling	0.0142916	1.83546E-05	0.2191	0.00144568	0	0
20	150	double	0.0143005	0.000033965	0.286	0	0	0
20	160	random	0.0140971	0.000200997	0.0342	0.0004	0	0
20	160	decycling	0.0133564	0.000029119	0.2362	0.0125841	0	0
20	160	double	0.0133408	0.000021167	0.2864	0.00142829	0	0
20	170	random	0.0133453	0.000412667	0.0346	0.000663325	0	0
20	170	decycling	0.0125015	1.91945E-05	0.2193	0.00352278	0	0
20	170	double	0.0125069	2.51226E-05	0.2866	0.00111355	0	0
20	180	random	0.0123997	0.000198729	0.0344	0.000663325	0	0
20	180	decycling	0.0117854	7.43005E-06	0.2174	0.000663325	0	0
20	180	double	0.0117843	2.01553E-05	0.2852	0.0004	0	0
20	190	random	0.0117012	0.000229273	0.0341	0.0003	0	0
20	190	decycling	0.0111265	1.33711E-05	0.218	0.00109545	0	0
20	190	double	0.0111319	1.67516E-05	0.2852	0.0004	0	0
20	200	random	0.0109599	8.55529E-05	0.034	6.93889E-18	0	0
20	200	decycling	0.0105401	1.49741E-05	0.2172	0.0004	0	0
20	200	double	0.0105266	1.16408E-05	0.2851	0.0003	0	0
20	210	random	0.0106655	0.00039563	0.0344	0.000489898	0	0
20	210	decycling	0.0100168	2.06272E-05	0.218	0.00204939	0	0
20	210	double	0.010005	2.08849E-05	0.286	0.001	0	0
20	220	random	0.010025	0.000226522	0.0341	0.0003	0	0
20	220	decycling	0.00953297	1.93987E-05	0.217	2.77556E-17	0	0
20	220	double	0.0095426	1.52588E-05	0.2851	0.0003	0	0
20	230	random	0.00957809	0.000311428	0.0341	0.0003	0	0
20	230	decycling	0.00910086	1.49547E-05	0.2172	0.0006	0	0
20	230	double	0.00911054	1.57631E-05	0.285	5.55112E-17	0	0
20	240	random	0.00903452	0.000065822	0.034	6.93889E-18	0	0
20	240	decycling	0.00871559	1.95874E-05	0.217	2.77556E-17	0	0
20	240	double	0.00870804	1.77473E-05	0.285	5.55112E-17	0	0
20	250	random	0.00885562	0.000539994	0.0344	0.0012	0	0
20	250	decycling	0.00834575	1.13291E-05	0.2361	0.0125176	0	0
20	250	double	0.00834125	1.48171E-05	0.285	5.55112E-17	0	0
50	60	random	0.163373	0.00557697	0.0483	0.00264764	0	0
50	60	decycling	0.167799	0.00531232	0.5237	0.00553263	0	0
50	60	double	0.16569	0.00339195	0.678	0.00565685	0	0
50	70	random	0.0904071	0.00445528	0.0405	0.000806226	0	0
50	70	decycling	0.0914058	0.005929	0.5179	0.00590678	0	0
50	70	double	0.0862146	0.000942055	0.6702	0.00334066	0	0
50	80	random	0.0615985	0.00111173	0.038	0.000774597	0	0
50	80	decycling	0.0614041	0.00350239	0.5145	0.00434166	0	0
50	80	double	0.0526568	0.000210716	0.6668	0.0026	0	0
50	90	random	0.0482872	0.00186316	0.0376	0.0008	0	0
50	90	decycling	0.0433828	0.00169546	0.5121	0.00314484	0	0
50	90	double	0.0386421	8.33225E-05	0.6653	0.0020025	0	0
50	100	random	0.0389718	0.0019469	0.037	0.00141421	0	0
50	100	decycling	0.0333112	0.000382424	0.5115	0.00382753	0	0
50	100	double	0.029975	2.28456E-05	0.6645	0.0019105	0	0
50	110	random	0.0325829	0.0017135	0.0365	0.000921954	0	0
50	110	decycling	0.0269255	0.000134057	0.5102	0.00315595	0	0
50	110	double	0.0251571	1.02392E-05	0.6683	0.0022383	0	0
50	120	random	0.0281827	0.0013994	0.0364	0.00135647	0	0
50	120	decycling	0.0227487	5.56558E-05	0.5088	0.00213542	0	0
50	120	double	0.0219082	1.74945E-05	0.664	0.00178885	0	0
50	130	random	0.0250678	0.00132661	0.0357	0.000640312	0	0
50	130	decycling	0.0199761	3.02694E-05	0.509	0.00306594	0	0
50	130	double	0.0195989	2.68145E-05	0.668	0.00252982	0	0
50	140	random	0.0219844	0.000701999	0.0355	0.000921954	0	0
50	140	decycling	0.0179462	2.52584E-05	0.509	0.00306594	0	0
50	140	double	0.0177923	2.20925E-05	0.6645	0.00120416	0	0
50	150	random	0.0195589	0.000311656	0.0353	0.0009	0	0
50	150	decycling	0.0163788	1.35524E-05	0.5086	0.0032311	0	0
50	150	double	0.0163297	1.50843E-05	0.6669	0.00151327	0	0
50	160	random	0.0178652	0.000252638	0.0348	0.0004	0	0
50	160	decycling	0.0151028	9.93584E-06	0.5092	0.00267582	0	0
50	160	double	0.0150799	1.16609E-05	0.6637	0.00161555	0	0
50	170	random	0.0168514	0.000873363	0.035	0.000774597	0	0
50	170	decycling	0.0140325	1.26562E-05	0.5085	0.00323265	0	0
50	170	double	0.0140264	1.04248E-05	0.6637	0.00148661	0	0
50	180	random	0.0152373	0.000373692	0.0347	0.000458258	0	0
50	180	decycling	0.0131205	9.79279E-06	0.5083	0.00293428	0	0
50	180	double	0.0131195	9.94247E-06	0.6701	0.0180358	0	0
50	190	random	0.0140787	0.000170812	0.0344	0.000489898	0	0
50	190	decycling	0.0123182	1.71717E-05	0.5109	0.00353412	0	0
50	190	double	0.0123184	2.19969E-05	0.6637	0.00148661	0	0
50	200	random	0.0133866	0.000576508	0.0343	0.000640312	0	0
50	200	decycling	0.0116035	1.34212E-05	0.5081	0.00266271	0	0
50	200	double	0.0116069	1.66992E-05	0.6637	0.00148661	0	0
50	210	random	0.012335	0.000104692	0.034	6.93889E-18	0	0
50	210	decycling	0.0109835	1.52884E-05	0.5081	0.00266271	0	0
50	210	double	0.0109721	0.000018092	0.6666	0.0012	0	0
50	220	random	0.0116475	0.000106709	0.0341	0.0003	0	0
50	220	decycling	0.0104134	1.57034E-05	0.5094	0.00269072	0	0
50	220	double	0.0104116	1.42732E-05	0.6692	0.00267582	0	0
50	230	random	0.0111347	0.00036225	0.0342	0.0006	0	0
50	230	decycling	0.00989409	1.29833E-05	0.5081	0.00304795	0	0
50	230	double	0.0098853	1.84747E-05	0.6638	0.001249	0	0
50	240	random	0.0105197	0.000359463	0.0343	0.000640312	0	0
50	240	decycling	0.00942213	1.89804E-05	0.508	0.00303315	0	0
50	240	double	0.00943634	1.83852E-05	0.6636	0.0012	0	0
50	250	random	0.0100078	0.000315329	0.0342	0.0006	0	0
50	250	decycling	0.00901364	1.01162E-05	0.5085	0.00294109	0	0
50	250	double	0.00901235	0.000013302	0.6636	0.0012	0	0
50	260	random	0.00944361	5.16205E-05	0.0345	0.0005	0	0
50	260	decycling	0.00863115	0.000010668	0.51	0.0031305	0	0
50	260	double	0.00861778	1.26901E-05	0.6655	0.00168819	0	0
50	270	random	0.00901994	9.10525E-05	0.0345	0.0005	0	0
50	270	decycling	0.00827688	9.37364E-06	0.509	0.00275681	0	0
50	270	double	0.00826293	1.32614E-05	0.6637	0.00126886	0	0
50	280	random	0.00871435	0.000285228	0.0343	0.000640312	0	0
50	280	decycling	0.00793895	1.05667E-05	0.5091	0.00291376	0	0
50	280	double	0.00793357	1.37626E-05	0.6635	0.00120416	0	0
50	290	random	0.00841016	0.0002563	0.0342	0.0004	0	0
50	290	decycling	0.00764091	8.9806E-06	0.5093	0.00306757	0	0
50	290	double	0.00763754	1.31332E-05	0.6638	0.00146969	0	0
50	300	random	0.00805667	0.000267139	0.0342	0.0004	0	0
50	300	decycling	0.00736623	8.3449E-06	0.5084	0.00257682	0	0
50	300	double	0.00736177	1.17861E-05	0.6635	0.00067082	0	0
50	310	random	0.0077552	0.000222445	0.0344	0.000663325	0	0
50	310	decycling	0.00708886	1.13681E-05	0.5158	0.00389358	0	0
50	310	double	0.00709111	1.36739E-05	0.6632	0.00146969	0	0
50	320	random	0.00737373	4.24057E-05	0.0339	0.0003	0	0
50	320	decycling	0.00685274	9.95724E-06	0.508	0.00275681	0	0
50	320	double	0.00685529	7.81827E-06	0.6639	0.00151327	0	0
50	330	random	0.0071211	0.000057502	0.0338	0.0004	0	0
50	330	decycling	0.00662501	1.89692E-05	0.5081	0.00304795	0	0
50	330	double	0.00661686	1.38655E-05	0.6637	0.00148661	0	0
50	340	random	0.00686664	7.32411E-05	0.0334	0.000489898	0	0
50	340	decycling	0.00641543	8.92013E-06	0.5088	0.00348712	0	0
50	340	double	0.00640905	1.36968E-05	0.6636	0.00128062	0	0
50	350	random	0.00672449	0.000239797	0.0341	0.0003	0	0
50	350	decycling	0.00620832	1.74635E-05	0.5081	0.00280891	0	0
50	350	double	0.00621576	1.23332E-05	0.6633	0.00134536	0	0
100	110	random	0.167617	0.00762671	0.3744	0.0048	0	0
100	110	decycling	0.169844	0.00826408	11.6828	0.040664	0	0
100	110	double	0.16791	0.00488041	15.3576	0.047965	0	0
100	120	random	0.0904327	0.0031675	0.3593	0.00555068	0	0
100	120	decycling	0.090382	0.00259016	11.6363	0.00681249	0	0
100	120	double	0.0903153	0.00224138	15.3732	0.233983	0	0
100	130	random	0.0623125	0.00260404	0.3532	0.0046	0	0
100	130	decycling	0.0613688	0.00121984	11.625	0.0333976	0	0
100	130	double	0.0613635	0.00109513	15.3386	0.0244753	0	0
100	140	random	0.0477793	0.00188504	0.3476	0.003747	0	0
100	140	decycling	0.0476845	0.0012911	11.626	0.00705691	0	0
100	140	double	0.0447437	0.000253658	15.311	0.0678602	0	0
100	150	random	0.0383465	0.00121539	0.3462	0.00331059	0	0
100	150	decycling	0.0382593	0.00162876	11.6052	0.00790949	0	0
100	150	double	0.033986	0.000337154	15.2871	0.0399286	0	0
100	160	random	0.0327114	0.00192061	0.346	0.00379473	0	0
100	160	decycling	0.0321835	0.00112878	11.6215	0.00645368	0	0
100	160	double	0.027049	0.000118578	15.2512	0.00302655	0	0
100	170	random	0.0275214	0.000199	0.3372	0.0040694	0	0
100	170	decycling	0.0265401	0.000733735	11.6494	0.0922249	0	0
100	170	double	0.0228128	8.59074E-05	15.2907	0.0664666	0	0
100	180	random	0.0247451	0.00109554	0.3388	0.00698284	0	0
100	180	decycling	0.0222145	0.000547164	11.738	0.273122	0	0
100	180	double	0.0196211	2.99333E-05	15.3165	0.099197	0	0
100	190	random	0.0219889	0.000950904	0.3367	0.00400125	0	0
100	190	decycling	0.0193857	0.00033627	11.6289	0.0763314	0	0
100	190	double	0.0171293	2.16768E-05	15.3184	0.0982255	0	0
100	200	random	0.0201507	0.000902445	0.3378	0.0065238	0	0
100	200	decycling	0.0172264	0.000504492	11.6546	0.0844313	0	0
100	200	double	0.0152422	2.23713E-05	15.247	0.00368782	0	0
100	210	random	0.0176851	9.98429E-05	0.3335	0.00484252	0	0
100	210	decycling	0.0151744	0.000241163	11.6945	0.114498	0	0
100	210	double	0.0138172	8.23405E-06	15.2595	0.0050448	0	0
100	220	random	0.0167202	0.000633163	0.3393	0.00402616	0	0
100	220	decycling	0.0135912	9.63842E-05	11.6526	0.0950023	0	0
100	220	double	0.0126791	4.8423E-06	15.9567	1.0462	0	0
100	230	random	0.0153256	0.000425746	0.3328	0.00416653	0	0
100	230	decycling	0.0124061	5.25451E-05	11.6453	0.0982121	0	0
100	230	double	0.0117802	4.55412E-06	15.2731	0.0442051	0	0
100	240	random	0.0146007	0.000948757	0.3345	0.00510392	0	0
100	240	decycling	0.0114558	2.02571E-05	11.6057	0.00504083	0	0
100	240	double	0.011035	6.00379E-06	15.2624	0.00385227	0	0
100	250	random	0.0134221	0.000753975	0.3324	0.00544426	0	0
100	250	decycling	0.0106909	1.18251E-05	11.592	0.0203617	0	0
100	250	double	0.0104123	1.22519E-05	15.2642	0.00401995	0	0
100	260	random	0.0123968	0.000375546	0.3314	0.00548088	0	0
100	260	decycling	0.0100402	1.37469E-05	11.5931	0.00678896	0	0
100	260	double	0.00986842	0.000015977	15.2875	0.0886738	0	0
100	270	random	0.0116928	0.000222342	0.3294	0.00233238	0	0
100	270	decycling	0.00949899	1.70077E-05	11.6078	0.017526	0	0
100	270	double	0.00939182	1.33577E-05	15.3041	0.0817428	0	0
100	280	random	0.011038	0.000117383	0.3285	0.004272	0	0
100	280	decycling	0.00901753	1.17536E-05	11.644	0.0858033	0	0
100	280	double	0.00894888	1.43417E-05	15.4925	0.46201	0	0
100	290	random	0.0107247	0.000577746	0.3308	0.00419047	0	0
100	290	decycling	0.00860768	1.14787E-05	11.5838	0.00354401	0	0
100	290	double	0.00856426	1.41973E-05	15.2644	0.0563404	0	0
100	300	random	0.0100125	8.73812E-05	0.329	0.00556776	0	0
100	300	decycling	0.00824076	8.84011E-06	11.6123	0.0301133	0	0
100	300	double	0.00821136	1.25183E-05	15.2805	0.00823711	0	0
100	310	random	0.00946185	6.93719E-05	0.3255	0.00276586	0	0
100	310	decycling	0.0079025	6.16816E-06	11.6431	0.0408545	0	0
100	310	double	0.00788887	5.77676E-06	15.3275	0.0737811	0	0
100	320	random	0.0090722	8.03039E-05	0.3289	0.00301496	0	0
100	320	decycling	0.00759865	4.91975E-06	11.6018	0.00222711	0	0
100	320	double	0.00758551	4.29121E-06	15.2699	0.00750267	0	0
100	330	random	0.00871904	0.000267408	0.326	0.00279285	0	0
100	330	decycling	0.00732221	4.3383E-06	11.6576	0.0667865	0	0
100	330	double	0.00731896	5.64741E-06	15.2935	0.0430262	0	0
100	340	random	0.0083061	9.37375E-05	0.3251	0.00410974	0	0
100	340	decycling	0.00705681	1.02498E-05	11.6241	0.00872296	0	0
100	340	double	0.00705786	5.79817E-06	15.2785	0.0209344	0	0
100	350	random	0.00800817	0.000175261	0.3252	0.00515364	0	0
100	350	decycling	0.00682109	1.02098E-05	11.6199	0.0518969	0	0
100	350	double	0.00681544	9.24317E-06	15.4876	0.442207	0	0
100	360	random	0.00767767	0.000073904	0.324	0.00328634	0	0
100	360	decycling	0.00659855	4.63972E-06	11.6747	0.249371	0	0
100	360	double	0.00659684	7.46605E-06	15.3498	0.234948	0	0
100	370	random	0.00736578	6.54521E-05	0.3246	0.00297321	0	0
100	370	decycling	0.00638928	6.66562E-06	11.646	0.111315	0	0
100	370	double	0.00638497	0.000008436	15.4245	0.325319	0	0
100	380	random	0.00717376	0.000112712	0.3226	0.00508331	0	0
100	380	decycling	0.00619373	5.39036E-06	11.669	0.053083	0	0
100	380	double	0.0061948	6.19625E-06	15.2549	0.0318071	0	0
100	390	random	0.00692591	0.000219137	0.3247	0.00603407	0	0
100	390	decycling	0.006001	7.70558E-06	11.8864	0.00332265	0	0
100	390	double	0.0060014	4.74463E-06	15.3363	0.118807	0	0
100	400	random	0.00670114	0.000104138	0.3244	0.00456508	0	0
100	400	decycling	0.00582648	6.6535E-06	11.6441	0.0302074	0	0
100	400	double	0.00582104	4.60172E-06	15.2995	0.0773101	0	0
100	410	random	0.00642482	4.09907E-05	0.3207	0.0039	0	0
100	410	decycling	0.00565049	6.95293E-06	11.6151	0.0127	0	0
100	410	double	0.00565602	4.44143E-06	15.2977	0.052917	0	0
100	420	random	0.00623888	5.34709E-05	0.3225	0.00287228	0	0
100	420	decycling	0.0054993	4.47073E-06	11.6729	0.257769	0	0
100	420	double	0.00550219	1.06713E-05	15.4503	0.478935	0	0
100	430	random	0.00608321	5.85145E-05	0.3237	0.00494065	0	0
100	430	decycling	0.00535822	7.77653E-06	11.6382	0.127183	0	0
100	430	double	0.00536439	0.000007317	15.2786	0.0334431	0	0
100	440	random	0.00588654	5.64574E-05	0.3225	0.00422493	0	0
100	440	decycling	0.00522336	7.59208E-06	11.6655	0.182544	0	0
100	440	double	0.005221	4.47215E-06	15.2461	0.00740878	0	0
100	450	random	0.00579335	0.000165516	0.3249	0.00465725	0	0
100	450	decycling	0.00508326	8.91834E-06	11.616	0.0354288	0	0
100	450	double	0.00509284	7.88683E-06	15.4313	0.328378	0	0
100	460	random	0.00558046	4.13732E-05	0.3209	0.00378021	0	0
100	460	decycling	0.00496417	6.79371E-06	11.6123	0.0136898	0	0
100	460	double	0.00496485	7.80117E-06	15.2618	0.0318773	0	0
100	470	random	0.00548327	0.000195243	0.3272	0.0036	0	0
100	470	decycling	0.0048418	8.91406E-06	11.5908	0.0154842	0	0
100	470	double	0.00484199	1.29692E-05	15.2713	0.00952943	0	0
100	480	random	0.0052603	3.96924E-05	0.3194	0.00363868	0	0
100	480	decycling	0.00472401	1.02635E-05	11.6221	0.0520162	0	0
100	480	double	0.00472582	8.88309E-06	15.2659	0.00703491	0	0
100	490	random	0.00514893	5.89699E-05	0.3183	0.00440568	0	0
100	490	decycling	0.00462588	5.7322E-06	11.5891	0.010387	0	0
100	490	double	0.00461675	9.19045E-06	15.2802	0.0477971	0	0
100	500	random	0.00501413	5.72019E-05	0.3201	0.00396106	0	0
100	500	decycling	0.00451766	1.24515E-05	11.6321	0.0243165	0	0
100	500	double	0.00451845	9.32864E-06	15.2753	0.0091657	0	0
7	100	random	0.0209779	0.000182532	0.0351	0.0003	0	0
7	100	decycling	0.0205789	5.19325E-05	0.13	0.000447214	0	0
7	100	double	0.0205994	0.000102664	0.1368	0.00342929	0	0
7	100	decycling_set	0.0205731	6.03603E-05	0.0502	0.0004	0	0
7	100	pasha	0.0205952	7.68243E-05	0.0502	0.0004	0	0
7	100	docks	0.0205843	5.70691E-05	0.0503	0.000458258	0	0
8	100	random	0.0213576	0.000835613	0.0352	0.0006	0	0
8	100	decycling	0.0208081	0.000187169	0.1394	0.0026533	0	0
8	100	double	0.0206536	7.36657E-05	0.1465	0.0015	0	0
8	100	decycling_set	0.0206953	9.36248E-05	0.049	6.93889E-18	0	0
8	100	pasha	0.0207597	0.00014631	0.0491	0.0003	0	0
8	100	docks	0.020713	7.12311E-05	0.0491	0.0003	0	0
9	100	random	0.0215988	0.000723103	0.0351	0.0003	0	0
9	100	decycling	0.0207298	1.92985E-05	0.1402	0.00146969	0	0
9	100	double	0.0207755	8.33298E-05	0.1552	0.00203961	0	0
9	100	decycling_set	0.0208103	0.000125888	0.0485	0.00067082	0	0
9	100	pasha	0.0208892	5.26191E-05	0.0492	0.0006	0	0
9	100	docks	0.0208722	7.91542E-05	0.049	6.93889E-18	0	0
10	100	random	0.0215303	0.000232045	0.0351	0.0003	0	0
10	100	decycling	0.0209297	8.07034E-05	0.1488	0.00116619	0	0
10	100	double	0.0208831	3.32008E-05	0.1671	0.00266271	0	0
10	100	decycling_set	0.0208814	4.85229E-05	0.0494	0.000916515	0	0
10	100	pasha	0.0211165	0.000099291	0.0505	0.000806226	0	0
10	100	docks	0.021063	0.000105414	0.0496	0.000489898	0	0
11	100	random	0.0227125	0.00107676	0.0356	0.000663325	0	0
11	100	decycling	0.0209838	0.000046168	0.1516	0.0010198	0	0
11	100	double	0.021004	6.06282E-05	0.1838	0.00753392	0	0
11	100	decycling_set	0.0209917	3.54916E-05	0.0624	0.000489898	0	0
11	100	pasha	0.0212474	0.000110145	0.0633	0.00161555	0	0
11	100	docks	0.021158	8.79179E-05	0.0632	0.0004	0	0
14	100	random	0.022676	0.000409278	0.0352	0.0004	0	0
14	100	decycling	0.0213652	6.45401E-05	0.1766	0.00469468	0	0
14	100	double	0.0213643	6.72053E-05	0.2165	0.00287228	0	0
14	100	decycling_set	0.0228549	0.00105632	0.0782	0.000979796	0	0
15	100	random	0.0233049	0.00104016	0.0358	0.00107703	0	0
15	100	decycling	0.0214993	0.000030328	0.1807	0.0019	0	0
15	100	double	0.0215575	0.000052448	0.2293	0.0030348	0	0
15	100	decycling_set	0.0229269	0.000390054	0.1622	0.00172047	0	0
5	100	random	0.0205416	0.000337545	0.0358	0.0006	0	0
5	100	decycling	0.0208917	0.000407877	0.126	0.00334664	0	0
5	100	double	0.0209937	0.000295262	0.1288	0.00444522	0	0
5	100	decycling_set	0.0207959	0.000229546	0.0555	0.0005	0	0
6	100	random	0.0210114	0.000324333	0.0357	0.000640312	0	0
6	100	decycling	0.020803	0.000303036	0.1441	0.00202237	0	0
6	100	double	0.0207568	0.000356764	0.1402	0.000979796	0	0
6	100	decycling_set	0.0207439	0.000239647	0.0531	0.000538516	0	0
11	15	Miniception	0.3098331606	0.0122196059	14.1229075432	0.0883833043
11	20	Miniception	0.1759737612	0.0095337937	13.7741614342	0.1205641637
11	30	Miniception	0.0899675118	0.0023406706	13.5291102171	0.0539347877
11	40	Miniception	0.0619867599	0.0018511164	13.5146089077	0.0560192675
11	50	Miniception	0.0474780045	0.0008754771	13.4707530737	0.052548413
11	60	Miniception	0.0381442317	0.0004907484	13.4785458803	0.0715666168
11	70	Miniception	0.0323165035	0.0004121277	13.4319529772	0.0455248354
11	80	Miniception	0.0278993485	0.0005978501	13.4975239992	0.0632874478
11	90	Miniception	0.024368013	0.0003413105	13.4925574303	0.0622265704
11	100	Miniception	0.0216376252	0.000234982	13.4825085402	0.0502601524
11	110	Miniception	0.0196330624	0.0001624249	13.4418154001	0.046037691
11	120	Miniception	0.0178530993	0.000180106	13.4705018759	0.0695522524
11	130	Miniception	0.016308085	0.0001861622	13.4627360582	0.0521344803
11	140	Miniception	0.0151034575	0.0001159203	13.4746991634	0.0762861079
11	150	Miniception	0.0140975014	0.0001830848	13.4518729687	0.057257853
11	15	Miniception	0.3052275892	0.0105581335	14.4169184923	0.1154858174
11	20	Miniception	0.1789203122	0.006468537	13.9037814379	0.1051009309
11	30	Miniception	0.0914537515	0.0016647309	13.7235887766	0.057055513
11	40	Miniception	0.0617373003	0.0021900025	13.7131891251	0.057608755
11	50	Miniception	0.0472153089	0.000526083	13.6438951015	0.0300280999
11	60	Miniception	0.0382486388	0.0005873507	13.6864712238	0.0445660613
11	70	Miniception	0.0323113104	0.0006889297	13.6542434931	0.0462943851
11	80	Miniception	0.0277026268	0.0003084209	13.6284293413	0.0382561974
11	90	Miniception	0.0244988358	0.0003652163	13.6423252106	0.0699852502
11	100	Miniception	0.0216572918	0.0002448227	13.6337714434	0.0628680971
11	110	Miniception	0.0197102475	0.0002499915	13.6199105024	0.0463883078
11	120	Miniception	0.0178162222	0.00009854	13.677334404	0.0543034345
11	130	Miniception	0.016392938	0.0002441202	13.6467803478	0.0537761421
11	140	Miniception	0.0152414608	0.0002540299	13.6386893511	0.0537287001
11	150	Miniception	0.0141643752	0.0002305332	13.6571849823	0.0486763974
11	160	Miniception	0.0132656759	0.0002966355	13.6686814308	0.0479267454
11	170	Miniception	0.0124113154	0.0001477867	13.6672980547	0.0518078438
11	180	Miniception	0.0116375334	8.99803379436557E-05	13.639463973	0.0528736477
11	190	Miniception	0.0109637151	7.27177354416177E-05	13.6577794552	0.0553127517
11	200	Miniception	0.010465546	8.12461896475368E-05	13.6275324583	0.0653882775
20	30	Miniception	0.147515018	0.0056008434	14.0223903894	0.0320816829
20	40	Miniception	0.0840333248	0.0019381022	13.7092535973	0.0292637657
20	50	Miniception	0.058803972	0.0016352484	13.7026757717	0.0290437734
20	60	Miniception	0.0455624585	0.0016460644	13.6876355171	0.0339483048
20	70	Miniception	0.0370623342	0.0007250656	13.6599911213	0.0163181396
20	80	Miniception	0.0307765655	0.0004895485	13.6582494497	0.0265411846
20	90	Miniception	0.0265738982	0.0005079077	13.669923234	0.0291528756
20	100	Miniception	0.0237911616	0.0003980317	13.6667280197	0.0354942911
20	110	Miniception	0.0210950779	0.000451375	13.6605149031	0.0355740619
20	120	Miniception	0.0192072175	0.0003263995	13.6602114439	0.041987247
20	130	Miniception	0.017261276	0.0001978442	13.6632477522	0.0348172752
20	140	Miniception	0.0160650456	0.00021135	13.6405255079	0.0286610798
20	150	Miniception	0.0148124588	0.0001575546	13.6335570812	0.0315120272
20	160	Miniception	0.0138352604	0.0001986223	13.6505640745	0.0334825802
20	170	Miniception	0.0129502269	0.0001740253	13.650701642	0.0302571113
20	180	Miniception	0.012128955	0.0001720834	13.6524766445	0.0308177935
20	190	Miniception	0.0113873431	0.0001300672	13.6780928135	0.0667083287
20	200	Miniception	0.0108729374	0.0002396429	13.6256057978	0.0132521154
20	210	Miniception	0.0102392948	8.19601208732425E-05	13.6575278282	0.027583403
20	220	Miniception	0.0097581292	9.6974890727824E-05	13.6598060131	0.026479377
20	230	Miniception	0.0092840315	5.8094452773694E-05	13.7094169378	0.1768786683
20	240	Miniception	0.0089745782	0.0001216055	13.652521348	0.0241167025
20	250	Miniception	0.008532652	0.0001102214	13.6449235916	0.0242622618
50	60	Miniception	0.1468977062	0.0068109424	14.5690286875	0.043593832
50	70	Miniception	0.0784326717	0.0023698944	14.2031173944	0.0229200755
50	80	Miniception	0.0540083301	0.001878609	14.0773221493	0.0154565691
50	90	Miniception	0.0407622989	0.0017185202	13.4744854927	0.0347084633
50	100	Miniception	0.034868985	0.0018462324	13.3688387632	0.0153744419
50	110	Miniception	0.0296769976	0.0012273425	13.3612404823	0.0073913294
50	120	Miniception	0.0261690713	0.00052005	13.3631399155	0.017187793
50	130	Miniception	0.0230423863	0.0008335088	13.3495674133	0.0038884967
50	140	Miniception	0.0206963508	0.0004785307	13.3516034365	0.0032006388
50	150	Miniception	0.0188253155	0.0006090025	13.3467936516	0.0057331222
50	160	Miniception	0.0171193755	0.0004492332	13.3445103168	0.0047481146
50	170	Miniception	0.0155686129	0.0002463637	13.341869998	0.007268273
50	180	Miniception	0.0145883344	0.0003301994	13.3443454027	0.0098418276
50	190	Miniception	0.0136332532	0.0006416692	13.3413920879	0.0083090164
50	200	Miniception	0.0127157618	0.0003453582	13.3394436359	0.0044178685
50	210	Miniception	0.0117538	0.0002502124	13.3426083565	0.0134507734
50	220	Miniception	0.0110580417	0.000229584	13.3363044977	0.0071161891
50	230	Miniception	0.0106116322	0.0002518609	13.3400017262	0.0128701606
50	240	Miniception	0.0101453123	0.000293361	13.3384648323	0.0102978032
50	250	Miniception	0.0096871665	0.0002425931	13.3444527149	0.017239933
50	260	Miniception	0.009118876	0.0001774046	13.382498312	0.0090808784
50	270	Miniception	0.0088921748	0.0002478333	13.385746789	0.0122853773
50	280	Miniception	0.0083311023	0.0001167111	13.3811517	0.0094423996
50	290	Miniception	0.0081185558	0.0002877778	13.3853556633	0.0101538625
50	300	Miniception	0.0076530796	0.0001451075	13.3810708284	0.0111904076
50	310	Miniception	0.0073240703	0.0001680714	13.3821464062	0.0085522549
50	320	Miniception	0.0071570815	0.000227015	13.3804265738	0.0106481636
50	330	Miniception	0.0068942153	0.0002257096	13.3744301081	0.0085233137
50	340	Miniception	0.006723252	0.0002282921	13.3816900015	0.00858411
50	350	Miniception	0.0063728512	8.52181233274265E-05	13.377383709	0.0127631289
100	110	Miniception	0.1474341385	0.006984819	14.7350407839	0.0346170689
100	120	Miniception	0.0790478983	0.0027467684	14.3905827522	0.0241769528
100	130	Miniception	0.0539929192	0.0016500113	14.2703769445	0.0102388512
100	140	Miniception	0.0410582841	0.0018291648	14.0962569237	0.0099971142
100	150	Miniception	0.0326592726	0.0005923504	14.0743101597	0.0096097674
100	160	Miniception	0.0276692673	0.0009091002	14.0153096914	0.0103501413
100	170	Miniception	0.0240988766	0.0011993014	14.085328722	0.0157928795
100	180	Miniception	0.0205643137	0.0005046652	14.0676790476	0.0141541363
100	190	Miniception	0.0186743064	0.0009204104	13.4760090828	0.012041251
100	200	Miniception	0.017544408	0.000554222	13.3830444813	0.0085422384
100	210	Miniception	0.0162678422	0.000458054	13.3804117203	0.0109210457
100	220	Miniception	0.0147109719	0.0004454742	13.3776221275	0.0062164822
100	230	Miniception	0.0141229905	0.0004890079	13.3790974855	0.005957125
100	240	Miniception	0.0133557387	0.0004820422	13.3801631927	0.0103792333
100	250	Miniception	0.0122298523	0.0002433353	13.372304368	0.0081865067
100	260	Miniception	0.0117973873	0.0003513283	13.4226883173	0.0105871099
100	270	Miniception	0.0110913672	0.0003342965	13.4233171701	0.0123697199
100	280	Miniception	0.0105137348	0.0004210651	13.4203503609	0.0085099211
100	290	Miniception	0.0100190632	0.0003080036	13.4216913223	0.013531292
100	300	Miniception	0.0093269542	0.0003435541	13.4208414316	0.0097778758
100	310	Miniception	0.0089524774	0.0002717641	13.4222839594	0.0141942802
100	320	Miniception	0.0086637549	0.0001241001	13.4178066254	0.0109919144
100	330	Miniception	0.0083648335	0.0002950648	13.4188474655	0.0114826422
100	340	Miniception	0.0080921595	0.0001845205	13.418027997	0.0051154649
100	350	Miniception	0.0077113083	0.0001610739	13.4200242758	0.0072205557
100	360	Miniception	0.0072898297	0.000209759	13.4209919691	0.0073066734
100	370	Miniception	0.0070861867	0.0001514731	13.4162401676	0.0117213268
100	380	Miniception	0.0068722883	0.0002181593	13.4137758732	0.0049519066
100	390	Miniception	0.0067508749	0.0003021393	13.4281154633	0.0119869936
100	400	Miniception	0.0063178662	0.0001163839	13.4157238483	0.0080084155
100	410	Miniception	0.0061359335	0.000162562	13.4207262039	0.0142176502
100	420	Miniception	0.0060938063	0.0002460063	13.4291052341	0.0146182772
100	430	Miniception	0.0059348027	0.0002351425	13.4208851576	0.0126913449
100	440	Miniception	0.0056800895	0.0002089072	13.4218733072	0.0155599768
100	450	Miniception	0.0054678972	0.0001144842	13.4456313133	0.0186999934
100	460	Miniception	0.0053970478	0.0001568165	13.4292632103	0.0187287143
100	470	Miniception	0.0051859804	0.0001232399	13.4253666162	0.0118026718
100	480	Miniception	0.0050096347	0.0001240144	13.4269975185	0.0150869947
100	490	Miniception	0.0049157812	0.0001336384	13.4297851563	0.0202565968
100	500	Miniception	0.0048413883	0.0001345017	13.4136151791	0.0079705827
5	100	Miniception	0.0211889454	0.0008725733	16.7467056751	0.0225452595
6	100	Miniception	0.0209129431	0.000436014	15.3475007296	0.1137664522
7	100	Miniception	0.0208170891	0.0001862858	14.6551937103	0.0865163164
8	100	Miniception	0.0213948654	0.0006709907	14.3077864408	0.0755380597
9	100	Miniception	0.0214241349	0.0002915208	14.0538368225	0.0686620351
10	100	Miniception	0.0215714036	0.0004771463	13.7968173027	0.0635033462
11	100	Miniception	0.0218644373	0.0005635161	13.6464961767	0.055370983
12	100	Miniception	0.0219776787	0.0006582972	13.5323135853	0.0450758577
13	100	Miniception	0.022077403	0.0002988613	13.4469358683	0.0295603996
14	100	Miniception	0.0223521952	0.0004301013	13.396951437	0.0552962611
15	100	Miniception	0.02239157	0.0003083742	13.6978661299	0.0363857265
12	100	random	0.0230187	0.000902025	1.0671	0.0177902	0	0
12	100	decycling	0.0211168	4.38569E-05	0.1618	0.00153623	0	0
12	100	double	0.0211477	8.29039E-05	0.1935	0.00287228	0	0
12	100	decycling_set	0.0211042	8.27383E-05	0.0709	0.0003	0	0
13	100	random	0.0230816	0.000493696	1.0635	0.012722	0	0
13	100	decycling	0.0212532	6.23762E-05	0.1665	0.00162788	0	0
13	100	double	0.0212943	8.46568E-05	0.2046	0.0028	0	0
13	100	decycling_set	0.0212381	8.39497E-05	0.077	0.00194936	0	0
12	100	pasha	0.0213987	0.000118577	0.0724	0.0012	0	0
13	100	pasha	0.0215957	0.000149529	0.0775	0.0005	0	0
